# Supplementary material for: Identification of a novel rhoptry protein expressed predominantly in Plasmodium sporozoites
Source: Front Cell Infect Microbiol. 2026 Jan 26;15:1749149. doi: 10.3389/fcimb.2025.1749149 (PMC12883657; doi:10.3389/fcimb.2025.1749149)
Supplement: Supplementary file 9 [file Table1.xlsx]

## Sheet: Table S1
GeneID	Description	NAME	logFC	logCPM	PValue	FDR	SchGam	mgSPZ	sgSPZ	4h_Ring	16h_Troph	22h_Sch	Gam
PBANKA_0100021	fam-b protein	N/A	5.24441	1.7245	1.58298e-13	4.73156e-13	100.281	9.40969	0.126361	72.46	11.28	6.04	3.09
PBANKA_0100041	conserved rodent malaria protein, unknown function	N/A	-2.81742	3.94577	8.11198e-16	2.71312e-15	1.09537	1.14847	6.63197	1.5	1.68	1.7	1.65
PBANKA_0100061	fam-c protein	N/A	-1.57318	4.75218	8.0711e-07	1.58512e-06	333.113	48.9609	125.7	147.87	39.5	40.29	51.54
PBANKA_0100200	Plasmodium exported protein, unknown function	N/A	-3.21466	1.86452	9.60013e-12	2.61811e-11	152.757	1.17082	9.16741	77.96	97.46	25.09	30.19
PBANKA_0100800	zinc finger protein, putative	N/A	-4.03579	6.22973	1.08839e-81	3.20486e-80	190.524	3.07515	42.3166	78.79	46.49	44.89	322.59
PBANKA_0100900	ATP-dependent RNA helicase MTR4, putative	MTR4	-5.21003	6.84626	1.15754e-140	1.29348e-138	345.009	2.2519	71.5641	188.68	87.23	35.58	48.14
PBANKA_0101000	MYND-type zinc finger protein, putative	N/A	-2.99863	3.83312	2.93405e-19	1.12757e-18	51.2398	6.14102	42.4577	143.58	225.65	80.18	7.67
PBANKA_0101100	liver merozoite formation protein	PALM	-2.30796	3.46333	1.09146e-14	3.4543e-14	18.678	6.00856	25.2384	10.77	9.86	21.27	14.46
PBANKA_0101200	elongation factor G, putative	EF-G	-0.657772	6.67296	5.64465e-05	9.54204e-05	25.5277	42.0323	55.7046	31.95	75.09	62.32	8.16
PBANKA_0101300	geranylgeranyl transferase type-2 subunit beta, putative	N/A	-1.06176	3.96914	0.000246216	0.000395104	24.4953	13.1795	22.7415	30.95	75.23	33.73	4.62
PBANKA_0101400	SAC3 domain-containing protein, putative	N/A	-0.765544	8.17014	1.8831e-05	3.33059e-05	110.256	86.9982	123.227	76.09	108.13	149.45	75.45
PBANKA_0101500	conserved Plasmodium protein, unknown function	N/A	3.98276	4.17679	1.45238e-30	8.87726e-30	125.482	32.901	1.86125	88	31.89	51.06	912.9
PBANKA_0101600	JmjC domain-containing protein 2, putative	JmjC2	1.5045	4.90654	1.9726e-11	5.2837e-11	9.33534	31.0804	9.29611	80.66	32.83	33.23	7.6
PBANKA_0101700	conserved Plasmodium protein, unknown function	N/A	1.14777	6.82673	5.06583e-12	1.40082e-11	103.142	171.328	65.8335	78.86	98.44	97.44	83.03
PBANKA_0101800	SDE2 domain-containing protein, putative	N/A	-2.99114	8.1904	1.13924e-77	2.92048e-76	232.153	64.2123	428.523	289.72	201.85	106.43	736.99
PBANKA_0101900	RNA-binding protein, putative	N/A	0.292933	4.36396	0.318749	0.362124	100.518	22.8118	15.5685	29.23	83.84	188.48	44.1
PBANKA_0102000	mitochondrial chaperone BCS1, putative	BCS1	-1.31287	4.99741	6.56673e-05	0.000110579	44.7872	19.0229	38.9721	9.25	54.94	65.22	7
PBANKA_0102100	dihydroorotate dehydrogenase, putative	DHODH	-2.12121	3.99621	2.57233e-12	7.25579e-12	75.6088	5.72615	21.2843	122.93	59.02	51.61	180.29
PBANKA_0102200	trophozoite exported protein 1, putative	TEX1	-1.09759	4.28333	0.000345882	0.00054634	74.0994	6.8451	12.5408	303.44	173.88	53.19	68.87
PBANKA_0102300	cation/H+ antiporter	CAX	-2.30187	4.87235	1.30959e-24	6.36254e-24	49.1218	11.1333	46.683	11.82	65.67	49.19	36.26
PBANKA_0102400	male development protein MD4	MD4	0.0207704	3.13629	0.929549	0.941212	19.1914	2.27458	1.85418	4.77	12.74	9.2	43.84
PBANKA_0102500	phenylalanine--tRNA ligase, putative	N/A	-0.910119	1.32822	0.0959979	0.118147	28.01	1.79761	2.80192	7.95	37.83	25.3	26.5
PBANKA_0102600	NdP2 protein, putative	CEP76	0.371647	5.00926	0.0684514	0.0858943	68.949	9.42294	6.17947	30.51	14.31	194.75	60.26
PBANKA_0102700	conserved Plasmodium protein, unknown function	N/A	5.01915	1.5728	3.0283e-11	8.0227e-11	98.9394	5.74922	0.148908	27.36	23.49	23.69	209.18
PBANKA_0102800	conserved Plasmodium protein, unknown function	N/A	1.0499	1.76827	0.0435443	0.0560113	11.1506	1.31597	0.542215	45.77	75.21	46.57	28.92
PBANKA_0102900	AP2 domain transcription factor, putative	SIP2	5.47771	3.34728	7.93625e-20	3.12432e-19	54.6154	4.48451	0.0986569	35.4	2.14	488.63	106.92
PBANKA_0103000	ribosomal protein L41, mitochondrial, putative	N/A	1.12842	2.23917	0.00387612	0.00559527	105.833	30.3424	11.7791	17.43	50.45	88.58	65.96
PBANKA_0103100	conserved Plasmodium protein, unknown function	N/A	0.21416	2.58211	0.668129	0.704332	22.3442	4.49949	3.3995	24.79	55.64	40.55	18.45
PBANKA_0103300	GYF domain-containing protein, putative	N/A	1.0264	8.19359	1.39256e-07	2.89955e-07	133.225	93.9609	39.4476	662.28	458.34	143.92	155.15
PBANKA_0103400	glyoxalase I-like protein GILP, putative	GILP	5.33172	6.44363	1.18153e-73	2.60056e-72	62.9459	256.283	4.73455	24.12	86.78	46.55	61.2
PBANKA_0103500	RAP protein, putative	N/A	0.456188	2.27865	0.282513	0.324254	3.42408	1.80684	1.1342	13.18	15.7	23.37	9.63
PBANKA_0103700	conserved Plasmodium protein, unknown function	N/A	-1.19939	3.20565	0.00015236	0.000248219	56.6982	29.12	57.2263	17.25	220.54	53.06	69.95
PBANKA_0103800	50S ribosomal protein L24, putative	N/A	-2.67632	3.67796	2.58237e-18	9.5292e-18	61.9809	9.03398	49.0345	16.81	201.29	60.86	19.17
PBANKA_0103900	KH domain-containing protein, putative	N/A	0.427308	9.3274	0.0108026	0.0148604	193.673	488.303	303.519	224.14	192.97	135.07	116.73
PBANKA_0104000	acylphosphatase, putative	N/A	2.78361	7.71499	1.09451e-35	8.11203e-35	271.019	837.987	100.373	35.83	124.1	138.45	166.11
PBANKA_0104100	aurora-related kinase ARK1, putative	ARK1	3.02616	6.35528	6.98173e-42	6.33883e-41	139.824	197.377	19.9074	21.04	18.01	59.21	101.4
PBANKA_0104200	calcium-binding protein, putative	N/A	2.72633	0.412614	0.000270366	0.000432229	40.8599	4.96343	0.414271	13.67	31.03	34.53	45.06
PBANKA_0104300	cyclin dependent kinase binding protein, putative	N/A	4.5299	2.06383	4.51603e-09	1.05358e-08	12.1513	5.19093	0.265407	8.98	31.68	25.06	8.55
PBANKA_0104400	nucleoside diphosphate kinase, putative	N/A	5.2708	3.50095	1.87986e-31	1.19948e-30	33.9656	5.77928	0.148804	11.1	2.47	31.98	70.37
PBANKA_0104500	conserved Plasmodium protein, unknown function	N/A	2.7199	5.55451	1.35126e-31	8.63458e-31	284.395	148.913	18.5028	64.45	6.39	30.31	1450.38
PBANKA_0104600	DNA repair protein RAD50, putative	RAD50	4.61156	5.10681	2.49551e-51	3.01259e-50	44.0062	16.6971	0.578027	32.81	187.09	119.99	143.2
PBANKA_0104700	elongation of fatty acids protein, putative	ELO-B	4.9336	2.49702	5.10185e-14	1.5713e-13	259.746	15.5054	0.283109	37.63	75.65	132.91	98.24
PBANKA_0104800	protein KIC1, putative	N/A	-0.0992668	3.3358	0.763695	0.792048	108.333	4.68476	4.35607	161.6	62.58	89.37	37.55
PBANKA_0104900	RNA-binding protein, putative	N/A	0.309063	4.447	0.208473	0.244425	103.397	20.4743	13.7817	478.39	573.51	187.98	200.24
PBANKA_0105000	ubiquitin-conjugating enzyme E2 PEX4, putative	PEX4	-1.73902	6.64941	2.43888e-27	1.31469e-26	189.352	151.316	427.277	86.39	104.85	144.84	82.08
PBANKA_0105100	conserved Plasmodium protein, unknown function	N/A	2.44959	1.63083	2.52524e-05	4.41967e-05	561.832	16.5367	2.86935	125.72	16.08	39.05	2255.18
PBANKA_0105200	polypyrimidine tract-binding protein, putative	PTB	0.838305	3.73874	0.00401722	0.00578554	91.6922	12.2293	5.82398	163.4	108.97	105.35	18.25
PBANKA_0105300	WD repeat-containing protein, putative	N/A	0.835551	8.51649	4.4176e-09	1.03172e-08	56.3045	128.661	60.8156	142.84	121.04	64.86	57.1
PBANKA_0105400	coatomer alpha subunit, putative	N/A	3.05711	6.8559	2.26759e-57	3.27224e-56	51.9528	71.8715	7.29658	66.46	217.94	229.22	45.17
PBANKA_0105500	glutaredoxin-like protein	GLP2	0.407299	2.91183	0.266989	0.307733	60.926	18.3174	11.5592	204.56	292.62	104.97	40.19
PBANKA_0105600	translation initiation factor IF-2, putative	N/A	3.14892	4.01309	3.54639e-18	1.30203e-17	62.6404	13.9793	1.35167	1302.01	846.88	210.37	183.09
PBANKA_0105800	RING zinc finger protein, putative	N/A	2.43191	2.53121	3.15879e-05	5.48009e-05	40.677	10.6904	1.59635	15.74	51.79	94.97	91.75
PBANKA_0105900	uroporphyrinogen III decarboxylase	UROD	1.28811	1.50322	0.0496431	0.0633883	27.1778	3.83562	1.45114	14.36	32.98	72.24	55.24
PBANKA_0106000	G-protein associated signal transduction protein, putative	N/A	-1.34959	7.24743	2.66754e-19	1.02787e-18	54.8414	66.0549	141.83	24.32	79.95	149.95	48.01
PBANKA_0106100	4-hydroxybenzoate polyprenyltransferase, putative	COQ2	-1.05402	3.66611	0.00590248	0.00831921	14.9507	8.94351	16.1416	18.42	58.35	39.51	37
PBANKA_0106200	spindle assembly abnormal protein 6	SAS6	0.243274	3.89256	0.343814	0.387332	115.054	10.3014	7.15699	18	12.38	38.38	89.99
PBANKA_0106300	conserved Plasmodium protein, unknown function	N/A	-1.72089	7.13154	6.10095e-23	2.75809e-22	338.187	14.7898	40.7383	118.63	5.7	365.02	1297.6
PBANKA_0106400	GTP-binding protein, putative	N/A	0.752255	4.60849	0.00186007	0.00274879	33.5674	26.1446	13.2942	36.24	73.5	49.03	23.81
PBANKA_0106500	conserved Plasmodium protein, unknown function	N/A	0.696087	1.4387	0.160928	0.19188	19.9106	1.79167	0.915814	70.89	204.85	47	21.95
PBANKA_0106600	diphthine methyltransferase, putative	DPH7	0.625146	1.24548	0.351755	0.395191	35.2939	3.5293	1.97731	34.91	168.59	65.89	17.53
PBANKA_0106700	conserved Plasmodium protein, unknown function	N/A	0.985394	2.55869	0.0158602	0.0214321	21.1674	3.0023	1.33613	54.5	220.66	106.84	40.5
PBANKA_0106800	conserved Plasmodium protein, unknown function	N/A	-1.2083	1.7075	0.00293387	0.00427475	39.7112	6.22687	12.1754	36.54	123.18	88.89	76.5
PBANKA_0106900	heptatricopeptide repeat-containing protein, putative	N/A	-1.4806	2.19265	0.0056684	0.00799705	10.6522	1.15237	2.63556	38.96	114.93	81.49	58.62
PBANKA_0106950	sorting assembly machinery 50 kDa subunit, putative	SAM50	1.70745	0.55288	0.0951534	0.117174	24.4639	1.91427	0.583391	30.61	60.36	46	13.76
PBANKA_0107000	respiratory chain complex 4 associated protein 4, putative	N/A	2.97064	1.60795	1.25283e-06	2.42015e-06	332.75	19.4234	1.91755	45.94	132.96	282.65	130.59
PBANKA_0107100	proteasome subunit alpha type-2, putative	N/A	4.64149	1.27258	1.7096e-07	3.53437e-07	195.297	7.01346	0.23535	51.44	595.68	298.48	59.59
PBANKA_0107200	conserved Plasmodium protein, unknown function	N/A	3.89342	3.52886	6.81753e-20	2.69608e-19	151.438	41.8118	2.16417	32.06	32.15	60.06	242.88
PBANKA_0107300	T-complex protein 1 subunit zeta, putative	CCT6	-1.06806	4.52648	3.0455e-05	5.28777e-05	167.559	13.5885	23.4227	96.79	650.65	156.29	48.21
PBANKA_0107400	ornithine aminotransferase, putative	OAT	-1.13637	7.22418	4.69202e-11	1.23477e-10	161.43	110.121	202.125	23.33	212.72	161.05	66.55
PBANKA_0107500	conserved Plasmodium protein, unknown function	N/A	-0.441336	3.71929	0.124824	0.151064	23.4081	6.308	7.08732	20.07	37.09	40.1	21.54
PBANKA_0107600	nucleoporin NUP637, putative	NUP637	-1.42536	5.52939	2.55986e-12	7.22531e-12	30.6222	2.29116	5.14086	62.32	51.91	105.52	18.65
PBANKA_0107700	zinc transporter ZIP1	ZIP1	-1.95899	4.57735	4.77336e-14	1.47325e-13	280.855	14.0626	46.8893	291.65	216.05	39.76	97.34
PBANKA_0107800	citrate synthase-like protein, putative	N/A	0.379514	2.67638	0.378511	0.421773	11.7309	7.47962	5.07175	16.13	11.42	10.33	30.13
PBANKA_0107900	conserved Plasmodium protein, unknown function	N/A	-0.265922	8.65194	0.0662599	0.0833123	75.3748	230.642	232.469	66.68	54.42	211.12	87.51
PBANKA_0108000	mitochondrial cardiolipin synthase, putative	CLS	-0.967724	6.58843	2.88357e-10	7.23048e-10	16.6592	52.9555	87.3819	38.66	53.94	96.82	26.37
PBANKA_0108100	conserved Plasmodium protein, unknown function	N/A	-0.645914	7.59871	1.11294e-05	2.00339e-05	33.3121	66.5187	87.4736	5.97	4.78	14.17	27.88
PBANKA_0108200	protein KIC6, putative	N/A	3.28662	4.65682	9.08918e-32	5.85091e-31	47.0403	13.5676	1.11303	144.85	78.73	135.66	46.4
PBANKA_0108300	palmitoyltransferase DHHC2	DHHC2	3.00494	1.98711	2.16804e-06	4.1241e-06	294.98	9.77112	0.929158	41.03	6.39	517.83	562.01
PBANKA_0108400	tetratricopeptide repeat protein, putative	N/A	2.31829	3.15787	1.21393e-08	2.75825e-08	24.5589	3.79577	0.670742	22.67	91.72	142.16	62.34
PBANKA_0108500	ribosomal protein L19, mitochondrial, putative	N/A	-0.188259	3.19186	0.531543	0.57449	29.8448	12.8314	12.2175	135.61	197.4	62.7	30.6
PBANKA_0108600	pre-mRNA-splicing factor SLU7, putative	SLU7	-3.33626	6.24319	7.74469e-74	1.71327e-72	54.3417	15.7617	133.875	358.53	453.72	240.09	96.25
PBANKA_0108700	RNA-binding protein 25, putative	RBM25	0.158174	5.12124	0.537666	0.580706	178.822	26.1736	19.8626	598.67	655.98	252.64	594
PBANKA_0108800	histone H3	H3	-0.14597	6.80518	0.43544	0.47872	1113.54	379.675	349.014	154.94	55.93	2074.13	506.94
PBANKA_0109000	conserved Plasmodium protein, unknown function	N/A	0.47801	1.17734	0.424309	0.467663	94.3389	12.9509	7.27261	76.21	460.45	185.85	30.36
PBANKA_0109100	transketolase, putative	TK	1.33163	6.40561	1.00752e-13	3.04915e-13	175.226	87.2561	29.1334	94.01	600.09	235.3	61.72
PBANKA_0109200	transcription elongation factor SPT5, putative	SPT5	2.3403	7.00653	6.58045e-36	4.9359e-35	209.791	88.1199	14.7026	232.75	196.92	149.87	85.42
PBANKA_0109300	SNARE associated Golgi protein, putative	N/A	0.990584	1.32705	0.185645	0.219609	85.4158	4.71472	2.07641	45.71	57.83	252.91	66.7
PBANKA_0109500	AP2 domain transcription factor AP2-EXP2, putative	ApiAP2	-1.86528	1.99478	7.93266e-05	0.000132049	77.8657	3.26251	10.2769	25	248.79	130.69	56.58
PBANKA_0109600	ATP synthase-associated protein, putative	N/A	-1.19471	2.90919	0.000372027	0.000585727	195.133	8.12911	15.5133	36.05	214.34	266.8	97.45
PBANKA_0109700	SWI/SNF-related matrix-associated actin-dependent regulator of chromatin, putative	SWIB	-0.439521	6.24338	0.011756	0.0160907	81.3989	38.9264	44.6586	111.48	103.5	97.26	95.54
PBANKA_0109800	EF hand domain-containing protein, putative	N/A	0.122501	4.79496	0.632961	0.671808	228.692	37.4489	29.4808	54.2	2.82	22.87	908.09
PBANKA_0109900	basal complex transmembrane protein 1, putative	BTP1	3.23719	4.19654	3.07078e-12	8.57849e-12	197.11	24.7252	2.3225	126.3	10.06	406.42	1348.9
PBANKA_0110000	60S ribosomal protein L39, putative	N/A	-2.08777	8.13366	5.77929e-28	3.20027e-27	2028.79	1009.58	3624.32	5339.49	2707.06	1376.1	341.74
PBANKA_0110100	conserved Plasmodium protein, unknown function	N/A	-2.28635	9.82107	5.30005e-41	4.67563e-40	56.8695	57.8703	235.799	63.61	37.18	85.66	72.92
PBANKA_0110200	lsm12, putative	N/A	1.11228	2.48246	0.00560783	0.00791929	136.897	19.1625	7.01809	110.26	145.79	141.69	107.23
PBANKA_0110300	conserved Plasmodium protein, unknown function	N/A	7.62979	0.916331	2.63626e-09	6.26093e-09	152.549	22.8192	0	86.24	23.5	500.93	10.93
PBANKA_0110400	eukaryotic translation initiation factor 3 subunit L, putative	EIF3L	0.826798	2.64569	0.117673	0.143045	50.7294	6.41171	3.26299	219.11	184.44	58.09	43.38
PBANKA_0110500	leucine-rich repeat protein	LRR6	-0.374649	7.11614	0.0465537	0.0596359	184.524	28.7775	31.8371	99.07	66.71	548.07	596.77
PBANKA_0110900	cytoplasmic tRNA 2-thiolation protein 1, putative	NCS6	0.584516	0.888507	0.316131	0.359337	34.755	2.28773	1.31825	72.28	78.33	19.49	129.41
PBANKA_0111000	6-cysteine protein P12, putative	P12	0.673342	3.12625	0.0241142	0.0318608	276.474	14.8704	7.81087	58.92	18.55	471.59	15.59
PBANKA_0111100	6-cysteine protein P12p, putative	P12p	0.552942	7.41801	0.00026104	0.000418086	56.4239	301.668	173.982	62.22	67.06	61.96	20.35
PBANKA_0111200	nucleolar GTP-binding protein 1, putative	NOG1	-0.0227254	7.47662	0.893126	0.908978	365.734	126.927	108.274	401.72	191.46	63.48	83.36
PBANKA_0111300	conserved Plasmodium protein, unknown function	N/A	-0.00290557	2.53926	1	1	250.944	21.4674	18.1817	20.04	568.79	181.06	121.41
PBANKA_0111400	conserved Plasmodium protein, unknown function	N/A	-0.5419	6.37728	0.00184723	0.0027326	376.09	431.411	525.359	188.61	194.51	265.99	233.87
PBANKA_0111600	rhoptry protein ROP14, putative	ROP14	5.40641	4.20013	4.35121e-24	2.06115e-23	64.8984	15.1788	0.351102	22.16	6.4	312.43	22.07
PBANKA_0111700	50S ribosomal protein L18, apicoplast, putative	N/A	0.754577	2.63182	0.104289	0.127666	127.741	16.7014	8.39229	28.32	118.62	194.86	230.65
PBANKA_0111800	AP-3 complex subunit beta, putative	N/A	1.13953	7.5888	6.25718e-12	1.72152e-11	44.6577	128.663	48.7011	54.02	78.69	61.35	33.91
PBANKA_0111900	conserved Plasmodium protein, unknown function	N/A	0.196166	7.27532	0.184744	0.218722	29.7525	111.406	81.9876	38.63	49.92	177.43	56.13
PBANKA_0112000	syntaxin-binding protein, putative	N/A	1.55922	4.75963	2.43955e-11	6.49852e-11	20.3722	29.4848	8.33963	94.68	86.73	86.66	30.54
PBANKA_0112100	AP2 domain transcription factor, putative	ApiAP2	0.146968	5.36447	0.545318	0.588096	84.2329	8.15875	6.1042	72.2	4.24	1085.96	69.08
PBANKA_0112200	myosin E	MyoE	-0.148206	3.904	0.636731	0.675316	475.615	3.51019	3.18908	46.88	3.04	229.49	19.54
PBANKA_0112300	filamin domain-containing protein, putative	N/A	-0.60142	6.75099	0.00030108	0.000479747	81.3034	49.4764	62.6882	24.03	35.5	192.66	41.66
PBANKA_0112400	cytosolic Fe-S cluster assembly factor NAR1, putative	NAR1	-0.338894	8.77569	0.02709	0.0356563	34.7769	232.612	246.845	99.06	49.26	36.5	21.15
PBANKA_0112500	major facilitator superfamily-related transporter, putative	MFR1	-0.530503	7.77115	0.000858372	0.00131118	244.953	145.058	177.228	132.82	77.3	50.41	22.65
PBANKA_0200400	Plasmodium exported protein, unknown function	N/A	-3.68229	3.72168	5.31546e-16	1.79572e-15	922.178	3.05189	34.1754	224.57	61.53	77.76	59.79
PBANKA_0200600	fam-a protein	N/A	-4.55322	1.4278	3.99856e-14	1.2385e-13	475.622	0.434338	9.32743	151.85	53.96	43.06	61.01
PBANKA_0201000	fam-b protein	N/A	7.00934	0.402825	1.39999e-07	2.91364e-07	20.7172	3.26166	0	81.95	90.72	19.58	5.5
PBANKA_0201051	conserved rodent malaria protein, unknown function	N/A	-2.84477	4.96058	2.3049e-20	9.30071e-20	3.36518	2.15685	13.1902	0.97	1.68	2.27	1.66
PBANKA_0201600	early transcribed membrane protein	ETRAMP	1.71093	1.32264	0.00376684	0.00544832	12119.5	8.66198	2.35488	3037.27	3360.78	6197.88	331.51
PBANKA_0202000	eukaryotic translation initiation factor 4E, putative	N/A	0.26648	2.63005	0.547415	0.589773	72.9319	5.7699	4.21433	121.57	275.51	82.4	113.16
PBANKA_0202300	UMP-CMP kinase, putative	N/A	-1.3153	1.13638	0.00649111	0.00910175	45.3463	1.70521	3.5446	123.65	142.32	67.15	52.04
PBANKA_0202400	conserved Plasmodium protein, unknown function	N/A	-2.10538	4.23916	1.34311e-13	4.03675e-13	74.0628	6.66528	24.2757	22.03	17.14	140.76	45.52
PBANKA_0202500	P-loop containing nucleoside triphosphate hydrolase, putative	N/A	-1.38102	4.50368	2.02076e-08	4.50689e-08	57.8742	5.99223	13.0745	35.46	22.02	146.31	122.45
PBANKA_0202700	kinesin-8B	N/A	2.97852	7.65088	8.01359e-49	8.90899e-48	105.204	118.53	12.4113	9.94	19.48	23.65	69.69
PBANKA_0202800	adenylate kinase-like protein 1, putative	AKLP1	0.0620529	5.36635	0.746554	0.777229	53.2758	101.106	81.6656	68.58	99.08	30.95	20.71
PBANKA_0202900	transcription initiation factor TFIIB, putative	N/A	-0.294316	7.6806	0.0692532	0.0868255	192.627	243.625	252.276	190.44	165.27	64.24	63.61
PBANKA_0203000	chromatin assembly factor 1 subunit C, putative	CAF1C	-5.16109	8.42609	3.74817e-147	4.667e-145	1073.51	20.4377	615.76	121.3	535.31	887.49	189.22
PBANKA_0203100	phosphatidylinositol-4-phosphate 5-kinase, putative	PIP5K	-1.21327	8.86325	2.50533e-13	7.42735e-13	67.2256	110.065	215.102	119.99	127.81	154.04	70.49
PBANKA_0203200	bromodomain protein 3, putative	BDP3	1.01361	3.97107	0.000563923	0.000873961	82.5351	8.75215	3.75982	144.14	105.92	94.33	43.46
PBANKA_0203300	DNA-directed RNA polymerase II subunit RPB9, putative	RPB9	1.53456	2.02601	0.000341882	0.000540611	91.3011	11.3492	3.17531	172.58	107.05	77.72	22.74
PBANKA_0203400	FAD-linked sulfhydryl oxidase ERV1, putative	ERV1	0.683174	3.58181	0.0139054	0.0188902	42.6474	49.7634	26.3207	13.3	108.32	63.12	51.28
PBANKA_0203500	selenocysteine-specific elongation factor, putative	SELB	0.621877	5.98676	0.00023976	0.00038542	41.0218	53.1503	28.9709	30.54	117.47	78.8	54.67
PBANKA_0203600	conserved Plasmodium protein, unknown function	N/A	0.835642	3.05127	0.0185007	0.0248003	529.67	21.1029	9.6264	94.88	67.91	62.7	834.16
PBANKA_0203650	respiratory chain complex 2 associated protein 3, putative	N/A	0.217617	4.34731	0.409204	0.452962	88.9228	62.8212	46.4702	18.28	175.35	180.34	48.14
PBANKA_0203750	phosphatidate cytidylyltransferase, putative	N/A	-0.149759	6.07675	0.379398	0.422653	47.3292	53.1301	49.4914	15.89	54.91	113.56	90.22
PBANKA_0203800	phenylalanine--tRNA ligase alpha subunit, putative	N/A	1.39638	5.86602	1.15244e-06	2.23632e-06	106.671	72.5961	24.0639	274.74	261.61	136.5	64.72
PBANKA_0203900	rRNA biogenesis protein RRP36, putative	RRP36	0.747173	4.82587	0.0126333	0.0172427	136.089	89.5311	46.617	305.79	191.09	310.08	151.95
PBANKA_0204000	cold-shock protein, putative	CoSP	3.68597	0.903522	2.70748e-06	5.10566e-06	17.2994	8.30106	0.498892	31.33	149.48	17.38	16.57
PBANKA_0204100	N-acetyltransferase, GNAT family, putative	N/A	2.32216	5.67803	2.5668e-26	1.32852e-25	105.922	265.261	45.9396	308.62	445.84	117.6	83.18
PBANKA_0204200	tubulin-specific chaperone a, putative	N/A	3.46567	2.78486	2.10851e-13	6.27229e-13	215.758	32.1281	2.40709	39.03	99.74	132.41	150.3
PBANKA_0204400	cleavage and polyadenylation specificity factor subunit 5, putative	N/A	1.50236	2.76362	1.24786e-05	2.23702e-05	189.491	18.4666	5.27023	78.79	146.25	75.01	173.22
PBANKA_0204500	LCCL domain-containing protein, putative	CCp5	0.765647	3.94669	0.00567859	0.00800884	160.066	8.75041	4.42551	27.59	6.69	33.94	402.4
PBANKA_0204600	photosensitized INA-labeled protein PHIL1	PHIL1	5.88766	8.2144	2.52017e-130	2.38759e-128	1837.51	1264.05	18.013	96.85	5.17	154.36	152.46
PBANKA_0204700	mitochondrial carrier protein, putative	N/A	-2.96348	5.4076	9.95684e-48	1.06093e-46	53.2436	13.3195	87.4626	78.4	106.06	90.58	59.66
PBANKA_0204800	secreted ookinete protein, putative	PSOP24	-3.28046	9.38444	1.28259e-81	3.75137e-80	130.694	66.4716	541.25	270.34	192.55	212.86	85.39
PBANKA_0204900	DnaJ domain-containing protein, putative	N/A	0.478387	1.10105	0.362161	0.405732	162.471	3.50088	1.922	187.92	151.44	106.69	70.53
PBANKA_0205000	ELM2 domain-containing protein, putative	N/A	-0.323903	4.2761	0.308488	0.351383	2961.45	48.8772	51.7587	6705.59	670.89	580.15	665.88
PBANKA_0205100	mitochondrial carrier protein, putative	N/A	2.23057	3.18192	7.74627e-11	2.01662e-10	118.212	19.9367	3.39395	145.84	56.06	42.85	47.47
PBANKA_0205200	conserved Plasmodium protein, unknown function	N/A	0.430112	10.4512	0.00453376	0.0064802	251.968	416.054	258.608	413.28	352.64	453.24	146.73
PBANKA_0205300	conserved protein, unknown function	N/A	2.26719	1.40802	0.00335981	0.00486932	17.6796	2.62257	0.561747	19.1	64.82	27.52	21.57
PBANKA_0205400	proteasome subunit beta type-3, putative	N/A	2.40598	1.81695	2.55408e-05	4.46836e-05	214.81	10.9739	1.51201	57.13	351.85	216.91	43.08
PBANKA_0205500	conserved Plasmodium protein, unknown function	N/A	1.08678	2.06301	0.0219891	0.0292071	14.2235	9.60378	4.02093	64.45	37.61	18.53	17.12
PBANKA_0205600	double-strand break repair protein MRE11	MRE11	-1.75484	2.46614	3.2898e-06	6.15056e-06	8.58427	1.22454	3.41521	21.9	48.89	13.08	20.13
PBANKA_0205700	dolichyl-diphosphooligosaccharide--protein glycosyltransferase subunit OST3/OST6, putative	Pb51	-3.51241	0.76562	4.26128e-09	9.96815e-09	0.814258	0.359138	3.59651	4.25	47.16	10.38	3.38
PBANKA_0205800	eukaryotic translation initiation factor 2-alpha kinase 2	eIK2	-7.12418	12.9269	2.24763e-212	1.63253e-209	138.881	19.8725	2340.29	50.84	24.82	27.56	410.31
PBANKA_0205900	Niemann-Pick type C1-related protein, putative	NCR1	-3.46173	8.47262	7.04944e-80	1.92009e-78	168.468	21.1826	197.426	216.52	176	241.81	60.69
PBANKA_0206000	ATP synthase-associated protein, putative	N/A	3.047	2.88821	2.34569e-15	7.66879e-15	226.485	33.2491	3.29776	53.01	261.93	528.27	241.53
PBANKA_0206100	CCR4 domain-containing protein 3, putative	CCR4-3	2.10054	7.30302	2.95775e-31	1.8677e-30	60.4117	366.146	71.0589	17.14	78.56	43.2	31.59
PBANKA_0206200	conserved protein, unknown function	N/A	0.470113	5.49347	0.0114922	0.0157642	25.677	53.1348	31.9434	13.87	153.58	48.19	51.45
PBANKA_0206300	centrin-1, putative	CEN1	0.750975	5.35391	0.000191066	0.000309312	616.737	145.893	73.1213	137.5	294.87	1287.05	406.21
PBANKA_0206400	2-C-methyl-D-erythritol 4-phosphate cytidylyltransferase, putative	IspD	0.919249	1.35445	0.0764659	0.0954017	13.2197	2.19631	0.960281	14.36	25.79	36.91	20.58
PBANKA_0206500	ras-related protein Rab-5C, putative	RAB5c	4.32768	3.87528	9.57417e-31	5.93517e-30	216.753	57.935	2.29211	46.42	149.29	359.24	68.17
PBANKA_0206600	asparagine and aspartate rich protein 2, putative	N/A	0.931693	5.67183	0.000571257	0.000884698	122.964	27.1456	12.3351	335.53	128.13	66.98	44.18
PBANKA_0206700	conserved Plasmodium protein, unknown function	N/A	8.36628	5.4714	3.45842e-93	1.35782e-91	12.6884	153.645	0.406905	44.74	29.64	33.66	115.84
PBANKA_0206800	conserved Plasmodium protein, unknown function	N/A	2.26489	2.32843	0.000168873	0.000274404	31.5787	2.6601	0.47617	27.23	41.22	99.47	68.71
PBANKA_0206900	pre-rRNA-processing protein TSR2, putative	N/A	-0.501373	1.1318	0.47769	0.521224	40.7087	5.42354	6.66307	137.78	116.21	16.55	25.77
PBANKA_0207000	calcium-transporting ATPase, putative	SERCA	0.862002	6.86429	5.8515e-08	1.26117e-07	158.577	64.8703	30.2032	92.15	264.84	229.07	111.02
PBANKA_0207100	EF hand domain-containing protein, putative	N/A	-1.41904	2.16786	0.00523112	0.00742097	58.2276	5.88613	13.4649	26.7	8.34	163.12	110.83
PBANKA_0207200	V-type proton ATPase subunit C, putative	N/A	-1.6645	3.28055	2.52318e-07	5.14313e-07	66.2568	6.23869	16.8588	95.04	128.1	49.27	51.61
PBANKA_0207300	conserved protein, unknown function	N/A	-0.966871	4.95095	4.33396e-05	7.41845e-05	26.0464	14.7683	24.2834	38.63	26.52	134.15	29.84
PBANKA_0207400	3'-5' exonuclease, putative	N/A	-0.705603	2.22338	0.0859836	0.106514	28.5005	3.30703	4.48248	10.04	34.28	50.53	35.52
PBANKA_0207500	cyclin-dependent kinases regulatory subunit, putative	N/A	-1.72484	6.19238	1.40372e-23	6.49405e-23	115.94	20.3576	56.7656	41.77	18.9	295.97	76.44
PBANKA_0207600	asparagine-rich antigen, putative	N/A	-3.37132	7.35636	2.07023e-61	3.31693e-60	67.6492	6.54984	56.5931	8.04	24.64	17.92	64.71
PBANKA_0207700	FtsJ-like methyltransferase, putative	N/A	-2.53496	2.61824	1.92655e-09	4.63096e-09	19.8551	0.817761	4.00076	24.68	63.78	24.33	22.78
PBANKA_0207800	conserved protein, unknown function	N/A	1.34427	0.709574	0.0516938	0.0658525	27.714	2.70317	1.0001	8.35	95.15	43.41	6.02
PBANKA_0207900	conserved Plasmodium protein, unknown function	N/A	4.27986	0.900362	9.22419e-08	1.95331e-07	50.8445	8.89147	0.232109	15.32	5.7	334.64	50.08
PBANKA_0208000	cyclase-associated protein	C-CAP	0.929015	1.80852	0.0849214	0.105288	311.548	12.3313	5.76496	56.55	51.43	621.71	139.91
PBANKA_0208100	heptatricopeptide repeat and RAP domain-containing protein, putative	N/A	-0.445574	4.65111	0.0741234	0.0926118	87.8012	18.7134	21.4324	96.94	144.83	81.68	54.17
PBANKA_0208200	conserved Plasmodium protein, unknown function	N/A	-1.97443	8.97295	5.38099e-24	2.53517e-23	181.506	699.817	2302.78	75.52	163.94	266.6	74.69
PBANKA_0208300	novel putative transporter 1	NPT1	-3.52164	7.44005	2.00985e-67	3.7272e-66	51.2714	26.9867	262.163	21.15	51.84	167.32	45.35
PBANKA_0208400	major facilitator superfamily-related transporter, putative	MFR2	-4.84955	6.7443	1.07661e-76	2.62114e-75	30.599	5.81171	137.633	7.98	9.26	10.82	78.7
PBANKA_0208500	conserved Plasmodium protein, unknown function	N/A	1.48369	0.102002	0.0806666	0.100355	9.87221	0.422335	0.151007	17.41	45.92	7.96	16.4
PBANKA_0208700	4-hydroxy-3-methylbut-2-enyl diphosphate reductase, putative	LytB	3.24504	2.82219	2.0996e-12	5.95708e-12	76.9017	10.9307	1.11355	211.35	232.16	82.25	46.4
PBANKA_0208800	ubiquitin carboxyl-terminal hydrolase 1, putative	UBP1	2.938	5.47314	3.64332e-28	2.05593e-27	157.133	12.6471	1.379	494.83	268.07	451.95	103.72
PBANKA_0208900	StAR-related lipid transfer protein, putative	N/A	2.85974	3.88074	1.18475e-11	3.21893e-11	748.287	26.415	3.18739	74.81	3.27	247.57	36.92
PBANKA_0209000	protein E140, putative	N/A	0.472978	10.1419	0.00438545	0.00628264	23.9972	782.124	471.94	13.37	0.82	155.73	24.96
PBANKA_0209100	thrombospondin-related sporozoite protein	TRSP	0.834878	10.7205	4.72355e-07	9.47755e-07	69.5119	6583.44	3089.24	23.74	2.34	213.75	50.43
PBANKA_0209200	parasite-infected erythrocyte surface protein	PIESP15	2.15012	4.12669	2.16056e-11	5.77297e-11	17.4067	26.1893	4.63186	33.71	100.71	104.72	37.58
PBANKA_0209300	actin-related protein ARP1	ARP1	4.14068	4.30009	1.45279e-25	7.29343e-25	428.158	45.1467	1.95014	54.29	7.97	125.6	654.47
PBANKA_0209400	L-seryl-tRNA(Sec) kinase, putative	PSTK	1.76787	3.81992	8.54505e-09	1.9641e-08	29.496	18.5816	4.78528	22.72	102.27	41.28	65.09
PBANKA_0209500	ATP-dependent DNA/RNA helicase PSH1, putative	PSH1	-0.858753	6.73004	1.26558e-07	2.64528e-07	27.0567	34.7934	53.6076	245.66	173.3	67.12	139.43
PBANKA_0209600	conserved Plasmodium protein, unknown function	N/A	1.87867	5.16723	9.79744e-14	2.96921e-13	5.54781	17.0328	4.01073	3.53	17.91	10.45	14.99
PBANKA_0209700	zinc-carboxypeptidase, putative	N/A	-0.0352685	10.2489	0.825571	0.849549	32.1347	380.897	327.441	9.35	17.51	13.09	113.98
PBANKA_0209800	conserved protein, unknown function	N/A	0.362765	7.96412	0.0171608	0.0231037	10.3848	183.943	120.243	28.37	30.4	25.38	13.5
PBANKA_0209900	nucleoside transporter 4, putative	NT4	-0.529573	3.99471	0.0587599	0.0742679	20.0686	14.8219	18.3272	31.18	113.96	33.24	14.35
PBANKA_0210000	vacuolar protein sorting-associated protein 51, putative	VPS51	3.13796	4.86172	7.9855e-24	3.73399e-23	14.5851	18.7565	1.86024	27.91	79.63	98.36	64.69
PBANKA_0210100	vacuolar protein sorting-associated protein VTA1, putative	N/A	1.77865	5.61245	3.36362e-18	1.23597e-17	82.0573	128.168	31.6408	24.83	9.69	127.04	80.9
PBANKA_0210200	aspartate--tRNA ligase, putative	N/A	2.08455	5.57025	2.18586e-22	9.65143e-22	156.086	53.1826	10.8284	299	247.6	77.74	134.56
PBANKA_0210300	seipin domain-containing protein, putative	N/A	2.54275	2.85871	1.46813e-07	3.05254e-07	19.7165	10.8016	1.68535	12.34	14.18	83.53	76.78
PBANKA_0210400	DNA mismatch repair protein PMS1, putative	PMS1	-1.39189	8.44324	2.95752e-22	1.29276e-21	136.743	87.1579	192.848	49.51	100.48	213.69	156.82
PBANKA_0210500	conserved Plasmodium protein, unknown function	N/A	-0.896144	6.79509	1.29111e-07	2.69475e-07	10.4019	9.08692	14.0625	19.18	31.39	48.74	17.38
PBANKA_0210600	ubiquitin carboxyl-terminal hydrolase, putative	N/A	-1.42302	9.62181	4.68357e-20	1.86062e-19	72.0203	74.8361	169.175	109.99	281.97	108.37	87.67
PBANKA_0210700	conserved Plasmodium protein, unknown function	N/A	2.97715	3.28379	1.50939e-14	4.74939e-14	51.4486	11.3266	1.08915	25.41	161.74	189.21	86.03
PBANKA_0210800	conserved Plasmodium protein, unknown function	N/A	-4.07913	4.98625	1.41543e-65	2.5075e-64	86.4156	10.4127	148.837	187.72	310.23	323.32	35.57
PBANKA_0210900	dolichyl-diphosphooligosaccharide--protein glycosyltransferase subunit OST2, putative	OST2	-4.12249	3.3703	2.91902e-25	1.43904e-24	45.2234	5.5496	80.5505	79.4	127.14	149.28	10.92
PBANKA_0211000	mitochondrial import inner membrane translocase subunit TIM50, putative	TIM50	-1.10367	5.39141	2.29919e-08	5.10698e-08	25.3595	29.9904	53.899	77.7	76.41	34.23	29.53
PBANKA_0211100	vacuolar protein sorting-associated protein 53, putative	VPS53	-0.453749	6.40303	0.0129816	0.0176903	8.24076	37.2843	42.702	26.23	30.18	57.87	8.05
PBANKA_0211200	conserved protein, unknown function	N/A	-1.41991	5.56949	9.94916e-11	2.57626e-10	25.269	14.3836	31.9764	34.37	38.16	29.48	29.23
PBANKA_0211300	cysteine desulfurase IscS, putative	NFS1	-4.6496	10.4457	1.48493e-150	2.08752e-148	39.7554	96.2502	2029.53	46.72	89.42	81.58	49.32
PBANKA_0211400	DNA (cytosine-5)-methyltransferase, putative	DNMT	1.96557	3.70272	7.80663e-08	1.66574e-07	27.3176	12.1484	2.79623	9.33	86.99	41.34	18.17
PBANKA_0211500	proteasome subunit alpha type-5, putative	N/A	5.28259	3.61397	1.74872e-29	1.03265e-28	248.055	40.499	0.798356	61.44	494.77	246.53	41.1
PBANKA_0211600	mTERF domain-containing protein, putative	N/A	1.97804	2.79229	1.55819e-07	3.22593e-07	24.5515	6.72057	1.367	40.91	71.76	76.19	58.18
PBANKA_0211700	conserved Plasmodium protein, unknown function	N/A	-0.124121	4.4825	0.597091	0.638109	3.75837	10.1764	9.37494	9.1	23.23	10.57	37.09
PBANKA_0211800	conserved Plasmodium protein, unknown function	N/A	5.12668	3.48451	4.20959e-33	2.85309e-32	5.03514	11.5283	0.263485	14.77	53.19	33.53	11.3
PBANKA_0211900	cation transporting ATPase, putative	N/A	0.839157	3.79668	0.00282208	0.004116	25.8629	5.04684	2.38517	40.51	66.39	76.06	21.01
PBANKA_0212000	conserved Plasmodium protein, unknown function	N/A	-0.711628	5.10697	0.0015423	0.0022979	32.0144	7.11966	9.85671	47.34	13.48	30.93	11.91
PBANKA_0212100	eukaryotic translation initiation factor 2 subunit alpha	eIF2alpha	2.31078	5.20912	4.69741e-21	1.94965e-20	250.519	89.2996	15.6088	984.61	1114.87	492.68	308.92
PBANKA_0212200	anaphase-promoting complex subunit 1, putative	N/A	1.63211	8.74756	2.88556e-25	1.42415e-24	20.8312	61.4265	16.8009	11.58	45.2	60.86	17.86
PBANKA_0212300	actin-like protein, putative	ALP3	6.61334	6.68937	2.45067e-116	1.66875e-114	34.1051	181.124	1.45602	14.48	60.13	44.19	42.36
PBANKA_0212400	conserved protein, unknown function	N/A	0.38954	3.15649	0.305987	0.348899	107.094	19.9102	12.0348	20.11	180.2	73.36	65.34
PBANKA_0212500	SDH5 domain-containing protein, putative	N/A	-0.523473	3.95642	0.0433649	0.0558134	44.9318	49.518	59.9066	6.45	109.28	42.2	90.64
PBANKA_0212600	EF hand domain-containing protein, putative	N/A	-0.0703687	5.57474	0.74879	0.778999	89.1993	171.384	150.765	12.98	23.14	9.18	113.05
PBANKA_0212700	RING zinc finger protein, putative	N/A	-0.780247	9.92938	2.5703e-08	5.69175e-08	46.4021	198.965	287.627	27.39	116.51	42.62	185.06
PBANKA_0212800	alpha/beta hydrolase, putative	N/A	0.817354	4.81158	0.000762319	0.00116855	112.342	30.1615	14.028	17.82	20.08	182.27	70.16
PBANKA_0212900	conserved Plasmodium protein, unknown function	N/A	-0.88859	5.02856	1.92413e-05	3.40177e-05	64.7662	28.4579	44.1217	36.12	182.77	135.95	60.68
PBANKA_0213000	RNA-binding protein, putative	N/A	-1.50531	6.887	4.55198e-19	1.73253e-18	106.013	57.6212	136.997	202.66	242.61	131.06	98.57
PBANKA_0213100	signal recognition particle subunit SRP9, putative	SRP9	-1.14281	4.01563	3.22077e-05	5.58096e-05	109.218	49.8033	92.0206	156.33	180.12	97.6	54.93
PBANKA_0213200	apicomplexan kinetochore protein 8	AKIT8	0.793806	8.08827	1.27469e-05	2.28416e-05	167.683	71.9073	34.4634	46.25	76.6	298.88	122.35
PBANKA_0213400	60S ribosomal export protein NMD3, putative	NMD3	-1.77089	8.49853	2.19054e-27	1.18441e-26	242.663	97.2026	277.834	284.35	102.55	38.87	21.1
PBANKA_0213500	ribosome biogenesis protein BRX1, putative	N/A	-0.087206	8.02116	0.568963	0.610724	294.794	350.598	314.354	369.2	124.01	35.09	154.69
PBANKA_0213600	N6-adenosine-methyltransferase MT-A70, putative	MT-A70	-1.80561	8.82553	3.3108e-33	2.25093e-32	93.8401	121.311	357.23	83.74	69.88	102.47	66.71
PBANKA_0213700	COX assembly mitochondrial protein, putative	CMC1	-2.25355	5.38289	3.38951e-29	1.98275e-28	97.347	43.92	176.929	102.63	267.27	165.93	409.91
PBANKA_0213800	zinc finger protein, putative	N/A	-2.05645	4.02968	1.61829e-15	5.33069e-15	52.3307	4.13354	14.5927	11.47	10.64	44.57	141.89
PBANKA_0213900	dynein light chain, putative	N/A	8.48842	1.65956	5.62481e-14	1.72383e-13	259.177	23.6579	0	9.88	1.91	58.92	74.77
PBANKA_0214000	dynein heavy chain, putative	N/A	8.478	7.63427	1.6442e-140	1.79135e-138	36.62	37.7867	0.119152	4.84	1.09	8.33	47.8
PBANKA_0214100	conserved protein, unknown function	N/A	-0.800037	4.96412	0.00046063	0.000719249	18.5973	133.873	197.424	62.81	61.01	14.99	13.23
PBANKA_0214200	tRNA pseudouridine synthase D, putative	N/A	-0.328325	7.7095	0.0478578	0.0612523	33.9289	109.485	116.302	66.71	135.49	31.9	28.8
PBANKA_0214300	AP-4 complex subunit beta, putative	N/A	0.600527	4.46266	0.0294487	0.0385513	83.2921	14.2256	8.05895	80.57	78.94	68.52	26.84
PBANKA_0214400	AP2 domain transcription factor AP2-L	AP2-L	0.676044	11.9332	1.84252e-05	3.26278e-05	439.633	1837.27	968.903	61.72	336.79	246.9	89.98
PBANKA_0214500	IMP1-like protein, putative	IMP2	8.99988	5.1842	3.74645e-77	9.27672e-76	233.274	211.691	0.349324	61.36	69.93	183.59	84.15
PBANKA_0214600	Plasmodium exported protein, unknown function	N/A	-0.150347	0.685028	0.823508	0.847826	371.978	0.625499	0.610058	183.79	90.23	44.86	9.99
PBANKA_0214700	Plasmodium exported protein, unknown function	N/A	3.26624	2.89021	1.97613e-16	6.77574e-16	736.984	12.7971	1.08845	1295.82	1037.74	1226.65	277.84
PBANKA_0214800	heat shock protein, putative	N/A	-0.393369	2.04297	0.385682	0.428995	587.935	4.16008	4.7091	577.67	121.37	147.61	260.51
PBANKA_0214900	fam-a protein	N/A	0.459354	0.302323	0.614771	0.654575	87.3459	1.91343	1.24152	102.9	32.09	22.77	3.98
PBANKA_0216801	reticulocyte binding protein, putative	N/A	4.43947	3.32694	2.24693e-11	5.99272e-11	60.297	6.64841	0.265966	19.5	8.28	24.57	3.69
PBANKA_0300100	PIR protein	N/A	2.04621	0.396073	0.00426134	0.0061169	50.7089	0.851092	0.143702	2.12	0.51	3.18	0.7
PBANKA_0300600	Plasmodium exported protein, unknown function	N/A	-0.891838	1.40444	0.206097	0.241834	2609.26	1.4295	2.18663	1175.86	433.82	166.91	85.13
PBANKA_0300700	nucleic acid-binding protein, putative	N/A	-1.86598	8.67767	1.16953e-15	3.87591e-15	73.9719	76.6718	234.2	78.04	47.24	249.88	135.69
PBANKA_0300800	octaprenyl pyrophosphate synthase, putative	OPP	-2.65948	4.42091	4.64426e-24	2.19281e-23	15.0002	5.39475	28.7046	8.93	45.68	32.14	22.28
PBANKA_0300900	conserved Plasmodium protein, unknown function	N/A	-0.613616	2.08959	0.168522	0.200552	53.8331	13.6773	17.5293	16	134.85	70.13	62.28
PBANKA_0301000	repetitive organellar protein, putative	ROPE	3.3344	5.69618	5.5797e-28	3.09368e-27	83.3261	27.7173	2.31437	219.4	195.99	400	539.95
PBANKA_0301100	conserved Plasmodium protein, unknown function	N/A	2.6155	3.91941	2.19631e-19	8.50801e-19	83.5495	29.5643	3.95025	163.22	193.41	265.14	394.97
PBANKA_0301200	ERCC1 nucleotide excision repair protein, putative	ERCC1	0.247008	0.674555	0.775029	0.802465	57.281	3.33553	2.44686	26.55	60.53	116.24	63.18
PBANKA_0301300	conserved protein, unknown function	N/A	-1.71403	4.68628	1.04184e-11	2.83771e-11	3303.26	65.5514	178.585	355.39	489.54	898.47	2252.45
PBANKA_0301500	protein MAK16, putative	MAK16	-1.71614	4.42088	1.18797e-11	3.22566e-11	356.737	14.2793	40.0579	689.24	252.46	64.08	77.39
PBANKA_0301600	WD repeat-containing protein, putative	N/A	-1.16341	4.50931	7.03658e-07	1.39135e-06	677.066	12.4972	23.6677	122.18	21.81	60.27	2792.01
PBANKA_0301700	5'-3' exonuclease, putative	N/A	-0.797561	1.93171	0.0699354	0.0876051	46.2869	2.97953	4.36649	12.63	43.73	29.72	61.03
PBANKA_0301800	condensin-2 complex subunit H2, putative	CAPH2	-2.10144	2.58205	1.53023e-06	2.93777e-06	37.1247	1.54059	5.58453	7.87	3.35	15.42	41.1
PBANKA_0301900	Sel1 repeat-containing protein, putative	N/A	2.95825	9.948	4.82789e-77	1.1887e-75	42.3205	476.412	51.2334	53.76	47.61	150.23	47.94
PBANKA_0302000	translocation protein SEC66, putative	SEC66	3.27753	2.68389	2.24568e-10	5.68662e-10	355.818	17.8437	1.45728	410.3	233.2	349.66	274.07
PBANKA_0302100	conserved Plasmodium protein, unknown function	N/A	1.82179	5.30917	1.37539e-16	4.73456e-16	40.9812	44.8949	10.9331	69.71	78.99	70.91	155.8
PBANKA_0302200	dynein light chain, putative	N/A	0.602606	2.78295	0.0788244	0.0982319	161.791	35.1798	19.9562	43.45	69.71	115.5	152.73
PBANKA_0302300	aspartate aminotransferase, putative	AspAT	-1.21571	3.75182	5.25305e-05	8.90424e-05	40.9277	9.7552	19.6745	170.34	57.63	23.6	33.85
PBANKA_0302400	5'-3' exonuclease, putative	N/A	3.86017	4.34264	1.13419e-15	3.76737e-15	7.19711	17.7761	1.05104	40.95	48.68	29.34	15.92
PBANKA_0302500	hexose transporter	HT1	2.65905	10.651	1.93422e-39	1.62415e-38	322.187	2667.74	352.406	187.08	439.69	488	87.89
PBANKA_0302600	3'-5' exonuclease, putative	N/A	2.33718	7.07204	1.20797e-25	6.09296e-25	71.5555	282.98	46.0685	11.44	37.61	12.71	169.12
PBANKA_0302700	2-methoxy-6-polyprenyl-1,4-benzoquinol methylase, mitochondrial, putative	COQ5	1.21241	3.68607	3.24329e-05	5.6165e-05	13.3128	22.7571	8.26114	7.39	91.6	13.27	23.78
PBANKA_0302800	conserved Plasmodium protein, unknown function	N/A	0.75498	3.69541	0.0163357	0.0220474	66.0862	15.1937	7.57515	13.51	27.01	28.3	71.24
PBANKA_0302900	MORN repeat protein, putative	N/A	1.91781	1.45093	0.0111465	0.0153093	79.3138	8.59305	2.24416	8.65	1.76	9.18	97.54
PBANKA_0303000	conserved Plasmodium protein, unknown function	N/A	1.12469	1.36491	0.024419	0.0322382	28.0341	2.5648	0.925229	4.72	3.02	6.96	31.23
PBANKA_0303100	PCI domain-containing protein, putative	N/A	-0.313326	1.84175	0.48671	0.530005	32.2873	3.27638	3.52181	82.06	174.03	80.46	35.11
PBANKA_0303200	DNA-directed RNA polymerase II 16 kDa subunit, putative	N/A	3.12133	1.48813	3.60398e-06	6.7264e-06	110.842	14.1145	0.976938	158.4	259.13	196.65	42.51
PBANKA_0303300	conserved Plasmodium protein, unknown function	N/A	3.2391	2.22617	7.82746e-10	1.92506e-09	38.0001	5.51476	0.483009	16.82	85.09	102.45	93.31
PBANKA_0303400	RNA-binding protein, putative	N/A	0.250415	4.66692	0.269608	0.310588	148.827	66.0154	46.5006	81.45	152.04	352.19	113.26
PBANKA_0303500	PH domain-containing protein, putative	PH1	2.12642	2.70446	1.41864e-08	3.21166e-08	239.907	37.4646	7.18157	42.39	55.55	216.31	497.11
PBANKA_0303600	26S proteasome regulatory subunit RPN1, putative	RPN1	2.0536	6.43613	4.27053e-28	2.38602e-27	228.268	67.528	13.7821	118.31	341.27	342.87	55.01
PBANKA_0303700	DNA repair protein RAD2, putative	RAD2	1.11144	9.11336	3.28969e-12	9.17829e-12	132.83	286.7	111.85	73.96	144.15	232.14	135.94
PBANKA_0303800	cysteine desulfuration protein SufE	SufE	2.3815	9.63235	6.80684e-53	8.64845e-52	128.345	2618.34	421.796	28.23	30.68	150.64	72.37
PBANKA_0303900	pantothenate transporter	PAT	1.44603	9.79498	1.92587e-15	6.3343e-15	142.819	1169.68	357.222	31.47	21.85	125.96	133.39
PBANKA_0304000	pentafunctional AROM polypeptide, putative	AROM	0.110261	7.28047	0.502472	0.545942	9.41828	39.7514	30.8729	15.66	50.21	17.69	13.02
PBANKA_0304100	conserved Plasmodium protein, unknown function	N/A	-1.99874	7.54242	1.99756e-38	1.63635e-37	35.9428	35.453	119.465	39.3	41.66	22.34	60.51
PBANKA_0304200	DNA-directed RNA polymerase III subunit RPC10, putative	N/A	0.331065	2.63605	0.390134	0.433283	55.4033	29.4736	19.2497	158.7	85.38	16.1	33.55
PBANKA_0304300	adenylosuccinate lyase, putative	ADSL	-1.02273	2.94431	0.0009591	0.00145738	70.5628	5.514	9.55364	68.79	65.28	14.84	10.23
PBANKA_0304400	merozoite surface protein 4/5	MSP4/5	-0.123546	3.95466	0.664006	0.700792	326.787	35.3674	31.9359	117.62	96.82	658.27	52.28
PBANKA_0304500	conserved Plasmodium protein, unknown function	N/A	-0.582221	9.06655	7.06912e-05	0.000118581	110.062	127.153	159.711	35.01	37.36	118.28	91.72
PBANKA_0304600	iron-sulfur assembly protein, putative	ISCA1	0.341107	4.30045	0.2206	0.25781	19.9126	57.537	37.0236	19.73	37.36	10.69	26.62
PBANKA_0304700	serine repeat antigen 5	SERA5	-0.174821	11.1579	0.366035	0.409608	1.64568	1446.28	1370.37	1.03	1.86	1.37	1.65
PBANKA_0304800	serine repeat antigen 4	SERA4	1.63441	6.50204	1.03573e-16	3.588e-16	250.469	71.6545	19.1027	68.43	56.34	921.58	25.17
PBANKA_0304900	serine repeat antigen 3	SERA3	-0.452882	5.93092	0.0181958	0.0244142	914.355	22.8101	26.5425	401.79	340.97	1286.98	57.74
PBANKA_0305000	serine repeat antigen 2	SERA2	9.23206	2.31315	2.93117e-13	8.65449e-13	1549.26	3.49759	0	265.75	36.24	4030.01	43.14
PBANKA_0305100	serine repeat antigen 1	SERA1	4.92658	6.95503	1.20723e-50	1.42192e-49	1619.88	82.7231	2.10049	302.94	25.99	4194.2	46.64
PBANKA_0305200	C2 domain-containing protein 5, putative	N/A	1.52651	4.61241	3.26141e-06	6.10271e-06	27.3731	11.1854	3.37264	17.39	89.6	76.84	6.83
PBANKA_0305300	KRR1 small subunit processome component, putative	KRR1	-0.946468	6.99606	1.90614e-07	3.92763e-07	132.932	142.359	231.531	248.34	97.4	29.45	43.06
PBANKA_0305400	conserved Plasmodium protein, unknown function	N/A	-0.990162	5.91944	1.76274e-08	3.94353e-08	9.37528	13.2757	22.1463	75.22	52.3	50.88	18.2
PBANKA_0305500	histidine phosphatase, putative	N/A	-1.54778	5.80861	2.19043e-12	6.2067e-12	8.41719	12.4786	30.7994	11.31	33.8	19.97	25.97
PBANKA_0305600	acyl carrier protein, putative	ACP	2.10923	2.71559	8.72703e-07	1.71086e-06	57.3128	33.2738	6.95073	9.04	74.64	107.56	16.11
PBANKA_0305700	ribosome-recycling factor, putative	RRF1	0.971948	5.84326	1.80786e-07	3.73042e-07	30.5246	91.6107	39.38	37.61	165.75	293.55	67.08
PBANKA_0305800	SHS2 domain-containing protein, putative	N/A	1.04374	4.91413	1.12109e-05	2.01723e-05	77.9396	86.5644	36.2013	80.16	158.47	85.55	44.97
PBANKA_0306000	6-cysteine protein P230p	P230p	1.86557	1.12687	0.00186752	0.002757	83.6021	0.583154	0.136439	4.88	1.14	3.17	8.44
PBANKA_0306100	6-cysteine protein P230	P230	0.614535	1.85842	0.219244	0.256363	37.0213	0.691071	0.398642	3.81	2.02	9.38	33.94
PBANKA_0306200	patatin-like phospholipase 1, putative	PATPL1	1.80878	6.87082	2.03045e-29	1.19577e-28	46.5331	126.489	30.4326	78.76	121.78	42.09	23.05
PBANKA_0306300	exosome complex component MTR3, putative	MTR3	1.91866	2.73749	1.5384e-07	3.18951e-07	61.1516	16.9585	3.58639	128.97	195.43	93.48	25.3
PBANKA_0306400	2C-methyl-D-erythritol 2,4-cyclodiphosphate synthase, putative	IspF	2.64401	4.7214	9.41582e-23	4.23033e-22	27.1365	85.9274	11.8295	64.53	76.36	24.15	30.27
PBANKA_0306500	ARMT1-like domain-containing protein, putative	N/A	2.36222	6.88981	4.55215e-46	4.66783e-45	78.8941	210.523	34.3171	22.75	149.86	83.79	38.27
PBANKA_0306600	conserved Plasmodium protein, unknown function	N/A	4.00403	9.91002	3.19749e-114	1.99067e-112	51.8775	1822.9	95.7543	24.01	1.33	46.4	181.93
PBANKA_0306700	transporter, putative	N/A	6.10263	6.79326	5.08434e-102	2.28428e-100	52.9293	103.221	1.23079	23.97	4.27	364	11.13
PBANKA_0306800	ATP-dependent RNA helicase UAP56, putative	UAP56	-1.67203	5.14496	4.63665e-14	1.4341e-13	301.455	17.9432	48.1333	620.22	1052.3	402.37	115.17
PBANKA_0306900	Sec61-gamma subunit of protein translocation complex, putative	N/A	5.37192	2.36005	9.5034e-15	3.00987e-14	1169.4	47.8243	0.991832	274.86	462.17	956.32	986.43
PBANKA_0307000	60S ribosomal protein L37ae, putative	N/A	0.517948	7.6204	0.000509424	0.000792316	1539.3	1165.74	682.815	3958.08	2399.43	1308	352.95
PBANKA_0307100	conserved Plasmodium protein, unknown function	N/A	1.83295	3.35216	1.17644e-06	2.28066e-06	89.8459	3.38213	0.732997	48.04	109.42	241.39	124.79
PBANKA_0307200	monocarboxylate transporter, putative	N/A	0.72767	5.04991	0.00507062	0.00720972	100.34	43.1843	22.0959	14.5	95.62	53.89	86.08
PBANKA_0307300	50S ribosomal protein L33, putative	N/A	1.11931	3.93115	2.19313e-05	3.8539e-05	84.1803	81.2804	31.3555	13.03	106.28	35.09	28.68
PBANKA_0307400	conserved Plasmodium protein, unknown function	N/A	1.42189	8.47561	4.03805e-22	1.74929e-21	14.2103	190.338	59.8984	39.15	44.43	42.78	23.76
PBANKA_0307500	protein CERLI1, putative	CERLI1	1.81568	3.45918	6.94492e-07	1.37385e-06	116.733	17.6097	4.26486	37.66	13.19	183.56	25.09
PBANKA_0307600	syntaxin, putative	N/A	-0.832427	4.11598	0.00159782	0.00237656	139.08	19.5652	29.9326	72.82	52.65	115.36	678.2
PBANKA_0307700	conserved Plasmodium protein, unknown function	N/A	-2.35094	1.40608	7.25414e-05	0.000121497	1.48644	1.20099	5.06364	33.48	40.39	48.98	7.87
PBANKA_0307800	conserved Plasmodium protein, unknown function	N/A	0.972999	8.09371	2.93735e-10	7.3611e-10	503.514	621.691	265.932	488.97	366.76	372.35	794.41
PBANKA_0307900	conserved Plasmodium protein, unknown function	N/A	-1.28609	5.33353	2.82781e-05	4.92746e-05	4.21836	10.4484	21.539	15.49	42.22	8.83	12.66
PBANKA_0308000	ras-related protein Rab-5A, putative	RAB5a	0.775724	2.25271	0.0658264	0.0828151	68.4982	11.8841	5.59579	28.22	122.28	192.12	38.95
PBANKA_0308100	ubiquinol-cytochrome-c reductase complex assembly factor 1, putative	N/A	3.28968	4.01882	8.85434e-18	3.1996e-17	56.2128	45.325	3.48873	41.55	148.18	88.98	24.82
PBANKA_0308200	apicoplast beta-ketoacyl-acyl carrier protein synthase III precursor, putative	N/A	1.91815	0.783267	0.00726212	0.0101469	17.0199	2.66937	0.439885	1.8	3.24	5.49	14.99
PBANKA_0308300	GAF domain-related protein, putative	N/A	-0.744321	8.29325	6.08137e-07	1.21183e-06	90.4835	97.4868	137.214	40.03	116.99	320.08	163.02
PBANKA_0308400	UDP-N-acetylglucosamine transferase subunit ALG14, putative	ALG14	0.500281	0.453196	0.469159	0.512687	16.6128	3.02111	1.75592	9.81	56.85	20.85	11.14
PBANKA_0308500	tyrosine kinase-like protein, putative	TKL1	-0.949451	6.64452	5.19125e-09	1.20659e-08	43.4325	45.4132	73.6717	182.81	118.98	27.7	42.63
PBANKA_0308600	asparagine--tRNA ligase, putative	N/A	0.859913	7.87129	4.6356e-08	1.00808e-07	162.633	254.365	118.964	313.17	518.26	152.64	42.34
PBANKA_0308700	pseudouridine synthase, putative	N/A	-1.27183	4.26361	8.13105e-08	1.72938e-07	8.53694	14.263	29.3593	8.95	27.96	23.66	26.25
PBANKA_0308800	GDP-fructose:GMP antiporter, putative	N/A	-1.62474	3.13882	8.18432e-07	1.60663e-06	34.2892	7.04934	18.3132	15.96	79.59	105.13	30.82
PBANKA_0308900	conserved Plasmodium protein, unknown function	N/A	0.45874	1.37906	0.439286	0.48234	35.9363	1.37967	0.752733	34.28	71.46	90.92	18.43
PBANKA_0309000	ribosomal protein L12, mitochondrial, putative	N/A	0.364692	2.38862	0.323997	0.36732	55.7441	10.3806	6.69942	45.03	151.18	92.43	37.45
PBANKA_0309100	eukaryotic peptide chain release factor subunit 1, putative	ERF1	-0.792824	5.74058	5.00365e-05	8.49139e-05	103.764	44.5668	64.8285	333.67	240.57	191.79	58.16
PBANKA_0309200	nucleoporin NUP390	NUP390	-1.78183	6.82413	1.00067e-25	5.06496e-25	10.3323	7.72022	22.4892	47.94	49.28	74.51	27.65
PBANKA_0309400	nucleoporin NUP434	NUP434	-1.78157	6.5662	2.82434e-29	1.65659e-28	30.2838	5.72348	16.6256	106.78	97.02	146.98	24.01
PBANKA_0309500	secreted protein with altered thrombospondin repeat domain	SPATR	1.87949	10.2638	5.17381e-22	2.23242e-21	236.555	3784.07	855.444	20.94	8.93	60.86	17.87
PBANKA_0309600	SRR1-like protein	N/A	0.248966	4.68604	0.358325	0.401847	15.4175	38.9703	28.2962	6.06	73.21	44.14	8.54
PBANKA_0309700	multidrug efflux pump, putative	MATE	4.56137	6.83521	4.14621e-108	2.25865e-106	6.7633	155.37	5.50944	20.62	61.44	36.37	20.19
PBANKA_0309800	arginyl-tRNA--protein transferase, putative	ATEL1	8.68379	1.83847	1.59504e-11	4.2935e-11	22.6461	7.53881	0	20.12	84.07	91.4	27.28
PBANKA_0309900	conserved protein, unknown function	N/A	8.01401	1.25502	2.34052e-10	5.91302e-10	14.2825	9.97211	0	20.07	94.66	32.48	20.07
PBANKA_0310000	protein SIS1, putative	SIS1	2.53076	5.37292	1.56759e-24	7.55705e-24	173.718	100.518	13.9967	449.98	462.19	269.22	82.45
PBANKA_0310100	mitochondrial respiratory chain complex II subunit, putative	N/A	2.24497	4.67632	2.74428e-17	9.73115e-17	154.305	154.86	27.4161	15.71	161.17	85.49	79.73
PBANKA_0310200	conserved protein, unknown function	N/A	2.81701	2.12567	3.37772e-08	7.40076e-08	174.074	39.449	5.2377	56.57	287.93	133.67	168.99
PBANKA_0310300	protein kinase 7	PK7	1.41516	3.16901	1.95456e-05	3.45136e-05	95.5883	16.9532	5.18305	15.11	76.01	69.73	141.55
PBANKA_0310400	tetratricopeptide repeat protein, putative	N/A	1.40307	4.14715	1.17522e-06	2.27931e-06	25.7766	26.2203	8.07942	43.81	96.08	30.44	23.4
PBANKA_0310500	conserved Plasmodium protein, unknown function	N/A	0.73524	3.19788	0.0309893	0.0404708	18.2784	2.63311	1.30393	22.99	5.04	24.13	64.38
PBANKA_0310600	conserved protein, unknown function	N/A	1.03094	8.06781	8.464e-09	1.9465e-08	66.6241	1133.38	461.333	258.51	141.74	88.3	19.14
PBANKA_0310700	conserved protein, unknown function	N/A	3.02706	3.9448	1.5142e-24	7.31583e-24	128.634	18.7198	1.9247	31.15	7.43	13.87	480.19
PBANKA_0310800	RTR1 domain-containing protein, putative	N/A	2.43878	5.60903	4.49038e-27	2.39817e-26	33.5102	47.4716	7.19482	89.57	113.41	64.38	35.64
PBANKA_0310900	T-complex protein 1 subunit theta, putative	CCT8	-0.097567	7.51124	0.526122	0.568943	228.945	158.073	141.695	223.3	472.36	169.6	95.82
PBANKA_0311000	protein transport protein SEC31, putative	SEC31	-0.61012	7.91546	6.52882e-05	0.000109983	161.186	67.1459	85.9618	145.47	175.32	238.27	38.77
PBANKA_0311100	ribosomal protein L13, mitochondrial, putative	mRPL13	0.906294	6.36079	1.34974e-07	2.81308e-07	121.51	242.628	109.616	30.07	188.43	107.24	53.62
PBANKA_0311200	protein LTV1, putative	N/A	-2.07436	5.97772	1.50906e-29	8.9598e-29	132.796	21.3529	75.1268	381.14	133.34	47.57	50.57
PBANKA_0311300	conserved Plasmodium protein, unknown function	N/A	1.23614	3.8069	0.000188349	0.000305139	12.8534	30.1555	10.8167	27.37	11.36	7.92	9.43
PBANKA_0311400	serine/threonine protein kinase STK2	STK2	-0.190975	10.749	0.207128	0.242978	125.58	474.351	454.807	29.14	2.01	62.45	206.54
PBANKA_0311500	conserved Plasmodium protein, unknown function	N/A	5.51676	3.33621	2.00582e-29	1.18287e-28	202.239	28.2423	0.558313	41.21	4.64	81.99	64.18
PBANKA_0311600	conserved Plasmodium protein, unknown function	N/A	0.311845	3.51717	0.347462	0.390771	164.52	5.02433	3.49692	283.15	214.43	160.47	70.28
PBANKA_0311700	rhoptry neck protein 6, putative	RON6	1.7725	5.467	5.16391e-13	1.51036e-12	210.416	47.571	11.3514	142.85	165.5	1118.66	57.88
PBANKA_0311800	acyl-CoA synthetase, putative	ACS9	1.08417	10.5881	3.6069e-12	1.00504e-11	2123.95	1349.76	536.203	833.68	119.39	230.43	44.58
PBANKA_0311900	RING zinc finger protein, putative	N/A	-0.966079	5.33533	0.000598148	0.000923062	133.536	44.9047	72.0096	41.71	40.01	152.28	41.04
PBANKA_0312000	conserved Plasmodium protein, unknown function	N/A	-1.34254	1.23696	0.0197647	0.0264297	174.768	2.6884	5.53456	54.19	3.16	21.66	808.61
PBANKA_0312100	WD repeat-containing protein, putative	N/A	4.51824	3.36516	5.50985e-26	2.8117e-25	91.3697	10.6095	0.443924	56.55	124.29	239.39	114.99
PBANKA_0312200	conserved Plasmodium protein, unknown function	N/A	3.35094	3.43044	1.03952e-12	2.9942e-12	34.4874	15.7211	1.43852	56	75.35	45.04	47.01
PBANKA_0312300	Golgi to ER traffic protein 2, putative	GET2	1.09663	7.78587	1.30957e-13	3.94137e-13	60.4991	420.559	165.231	225.15	177.46	218	104.69
PBANKA_0312400	DNA-directed RNA polymerase II subunit RPB2, putative	RPB2	1.35688	9.37912	1.38967e-18	5.19845e-18	128.14	356.322	116.487	102.1	127.8	103.34	55.34
PBANKA_0312500	origin recognition complex subunit 5, putative	ORC5	0.466021	4.3769	0.0970766	0.11934	102.566	14.2611	8.38622	26.56	7.49	205.29	68.17
PBANKA_0312600	palmitoyltransferase DHHC11, putative	DHHC11	1.94961	3.60415	1.14444e-11	3.11329e-11	56.4413	32.4875	7.12933	8.28	5.76	125.96	29.34
PBANKA_0312700	SNF2-like chromatin remodeling ATPase	gSNF2	-1.392	5.628	5.77015e-12	1.58953e-11	275.184	9.21265	20.3876	106.79	22.83	41.37	1515.15
PBANKA_0312800	conserved Plasmodium protein, unknown function	N/A	-0.321943	2.51593	0.424144	0.467599	8.56959	2.1576	2.33394	32.81	62.29	17.59	16.57
PBANKA_0312900	Alba domain-containing protein, putative	N/A	-1.58353	1.39303	0.00855449	0.0118765	11.6233	2.99887	8.10042	70.64	39.44	31.63	4.84
PBANKA_0313000	conserved Plasmodium protein, unknown function	N/A	0.655069	3.54504	0.0154225	0.0208925	3.13676	6.03684	3.18116	17.02	21.37	11.06	10.26
PBANKA_0313100	vacuolar protein sorting-associated protein 45, putative	VPS45	4.76347	6.97253	8.59933e-61	1.33842e-59	18.8907	167.43	4.83338	32.65	69.51	37.89	20.61
PBANKA_0313200	WD repeat-containing protein, putative	N/A	3.86666	4.98857	2.24971e-37	1.78584e-36	4.54924	17.199	1.08339	10.5	9.74	18.55	10.15
PBANKA_0313300	sugar transporter, putative	N/A	5.75262	5.75705	4.0835e-89	1.45868e-87	279.5	86.3444	1.36844	146.78	137.19	643.32	157.48
PBANKA_0313400	autophagy-related protein 11, putative	ATG11	4.10543	9.40372	3.1172e-89	1.12271e-87	263.741	430.767	21.218	154.64	24.95	408.73	106.72
PBANKA_0313500	TMEM121 domain-containing protein, putative	N/A	1.99655	1.24668	0.00140462	0.00210427	15.6408	1.67786	0.356594	8.87	0.46	92.67	12.88
PBANKA_0313600	conserved Plasmodium protein, unknown function	N/A	3.73709	1.33605	1.86199e-06	3.55123e-06	67.073	3.8703	0.290445	15.57	0.35	66.69	59.21
PBANKA_0313800	ATP synthase subunit alpha, mitochondrial, putative	N/A	1.02515	4.02953	0.0029828	0.0043417	281.345	18.7605	7.91389	85.47	585.58	658.68	390.27
PBANKA_0313900	conserved Plasmodium protein, unknown function	N/A	1.3257	4.89416	2.5337e-09	6.0338e-09	7.92922	14.4607	4.94135	10.11	38.57	17.17	13.15
PBANKA_0314000	AP-2 complex subunit sigma, putative	AP2S	1.24027	5.25808	2.2614e-08	5.02559e-08	22.3267	179.84	65.1405	23.08	42.26	93.69	17.55
PBANKA_0314100	conserved protein, unknown function	N/A	-0.011187	6.55879	0.953059	0.961915	153.137	301.93	256.002	147.97	234.03	259.66	193.13
PBANKA_0314200	calcium-dependent protein kinase 1	CDPK1	2.70128	9.34031	5.4698e-41	4.81564e-40	468.315	1042.25	133.74	76.75	78.33	930.59	160.74
PBANKA_0314300	conserved Plasmodium protein, unknown function	N/A	1.76155	1.86857	0.00186087	0.00274904	22.0245	1.662	0.458723	42.03	38.97	46.54	17.99
PBANKA_0314400	E2F-associated phosphoprotein, putative	N/A	3.07313	3.57817	2.14282e-16	7.32423e-16	55.4441	41.6783	4.18391	68.22	124	19.9	54.87
PBANKA_0314500	40S ribosomal protein S26, putative	RPS26	1.03333	4.58062	5.80723e-05	9.80926e-05	1020.69	140.672	57.3813	2545.35	1592.41	538.8	269.48
PBANKA_0314600	thioesterase/thiol ester dehydrase-isomerase, putative	N/A	2.85559	1.61816	3.75479e-06	6.98692e-06	31.1707	4.19401	0.566132	80.08	121.65	40.18	33.25
PBANKA_0314700	replication factor C subunit 2, putative	RFC2	2.2809	0.696157	0.00406847	0.00585355	189.643	2.83464	0.574952	22.95	135.34	155.46	140
PBANKA_0314900	SUZ domain-containing protein, putative	N/A	0.766502	1.21126	0.152574	0.182569	31.2258	1.60289	0.785182	233.27	135.5	22.48	50.65
PBANKA_0315000	rRNA methyltransferase, putative	N/A	0.376498	2.32623	0.330965	0.373955	23.0716	7.25339	4.73338	74.06	143.67	27.33	5.08
PBANKA_0315100	ATP-dependent RNA helicase DDX47, putative	DDX47	-0.225664	6.84912	0.135346	0.163209	102.725	104.044	102.201	190.96	59.37	57.17	27.65
PBANKA_0315200	small nuclear ribonucleoprotein Sm D2, putative	SNRPD2	0.530591	2.97655	0.121177	0.146835	117.518	42.3698	25.5855	384.07	499.6	204.24	58.75
PBANKA_0315300	patatin-like phospholipase 4, putative	N/A	5.0183	6.3163	7.73525e-84	2.37396e-82	21.1714	41.9666	1.06475	61.49	49.35	64.58	42.7
PBANKA_0315400	pre-mRNA-processing protein 45, putative	PRP45	-1.51163	6.30168	2.21461e-19	8.56369e-19	91.7726	41.8576	101.02	439.43	162.76	114.61	61.55
PBANKA_0315600	40S ribosomal protein S30, putative	N/A	0.0472208	8.2913	0.76136	0.790566	2293.13	2636.04	2159	3413.36	2258.73	1381	302.2
PBANKA_0315700	conserved Plasmodium protein, unknown function	N/A	-4.12187	5.63681	6.32928e-42	5.75845e-41	45.6439	20.4381	299.852	63.92	87.77	164.75	63.1
PBANKA_0315800	ribosome associated membrane protein RAMP4, putative	N/A	-0.712737	4.78301	0.000979226	0.00148744	1304.34	149.389	204.664	232.07	252.39	968.64	1611.49
PBANKA_0315900	pseudouridine synthase, putative	N/A	0.474123	4.05836	0.159117	0.189878	84.5813	29.3648	18.066	33.39	426.16	151.81	66.12
PBANKA_0316000	replication factor C subunit 1, putative	RFC1	-3.56898	7.6922	4.09421e-55	5.47319e-54	195.69	18.177	180.779	38.28	90.29	330.24	135.29
PBANKA_0316100	Plasmodium exported protein, unknown function	N/A	0.540265	4.28656	0.0549422	0.0697054	200.092	42.5883	25.1571	335.01	280.85	247.83	58.99
PBANKA_0316200	Plasmodium exported protein, unknown function	N/A	2.28177	2.89444	3.04281e-09	7.1912e-09	1947.19	3.11857	0.516706	1737.17	942.6	209.44	273.02
PBANKA_0316600	reticulocyte binding protein, putative	Pb235	0.351888	0.955805	0.645419	0.683125	134.717	0.344723	0.241287	27.94	11.28	248	5.92
PBANKA_0316981	reticulocyte binding protein, putative	N/A	-0.554372	1.39613	0.281554	0.323324	29.1516	0.36003	0.451479	2.85	1.57	3.81	1.02
PBANKA_0317141	fam-a protein	N/A	-2.58268	3.09136	1.63442e-08	3.67533e-08	360.24	4.66569	23.2466	42.11	19.5	17.13	21.91
PBANKA_0317161	erythrocyte membrane antigen 1	N/A	1.95166	0.925977	0.017559	0.0235815	409.473	6.1806	1.44012	43.9	7.33	6.21	21.55
PBANKA_0400900	conserved protein, unknown function	N/A	-0.562823	1.33218	0.231539	0.269871	15.6903	2.5661	3.20511	38.74	76.21	22.67	85.74
PBANKA_0401000	pre-mRNA-splicing factor PRP46, putative	PRP46	1.57955	2.4811	0.000195712	0.000316716	105.445	5.89784	1.62111	268.07	204.56	151.22	77.36
PBANKA_0401100	serine/threonine protein kinase, putative	SRPK1	-1.97119	5.58978	7.15733e-25	3.4929e-24	156.823	7.39878	24.5681	281.78	220.88	133.3	160.48
PBANKA_0401200	ABC transporter B family member 4, putative	ABCB4	1.08093	1.49626	0.0579606	0.0733214	18.0835	1.27182	0.477525	10.87	50.54	49.89	29.64
PBANKA_0401400	RNA-binding protein, putative	N/A	1.63352	9.61703	1.45433e-25	7.29343e-25	147.191	1216.1	329.666	144.88	128.72	144.6	115.11
PBANKA_0401500	exportin-1, putative	N/A	0.489709	6.01167	0.00448005	0.00640974	115.966	29.2811	17.6561	50.89	228.5	327.01	87.46
PBANKA_0401600	N-ethylmaleimide-sensitive fusion protein, putative	NSF	0.825426	6.41429	1.82674e-05	3.23747e-05	69.57	67.7126	32.6711	93.72	179.07	110.8	40.8
PBANKA_0401700	CLP1 P-loop domain-containing protein, putative	N/A	3.02353	4.91661	6.50998e-28	3.5912e-27	14.0922	19.0027	2.06454	92.97	56.44	31.49	27.33
PBANKA_0401800	lipin, putative	N/A	1.48274	7.91985	7.76305e-17	2.71085e-16	127.509	158.202	48.2858	148.27	191.54	211.39	68.07
PBANKA_0401900	DNA-directed RNA polymerases I, II, and III subunit RPABC2, putative	RPB6	-1.15617	5.81773	3.04616e-09	7.19235e-09	205.639	112.192	211.879	425.94	369.14	261.89	264.68
PBANKA_0402000	palmitoyltransferase DHHC1, putative	DHHC1	0.579932	2.64603	0.107785	0.131798	64.4203	5.57888	2.98247	31.52	34.28	79.13	49.11
PBANKA_0402100	spindle pole body protein, putative	N/A	0.240379	4.38895	0.294418	0.336765	46.9013	5.97187	4.21949	22.94	48.61	126.42	52.9
PBANKA_0402200	plasmoredoxin	Plrx	1.08397	1.49421	0.0498342	0.0635952	5.0801	9.36447	3.70029	5.5	40.95	10.51	3.71
PBANKA_0402300	lipoamide acyltransferase component of branched-chain alpha-keto acid dehydrogenase complex, putative	BCKDH-E2	3.05131	4.96882	1.67554e-38	1.37773e-37	84.4845	59.1757	5.84877	27.51	18.95	196.09	55.66
PBANKA_0402400	IBR domain protein, putative	N/A	1.74123	2.48433	2.6603e-05	4.64465e-05	31.887	6.48073	1.5337	19.46	2.29	124.11	111.9
PBANKA_0402500	phosphatidylethanolamine-binding protein, putative	N/A	1.55958	4.05173	6.55086e-09	1.51532e-08	569.546	60.0698	16.543	73.32	3.75	145.96	1299.52
PBANKA_0402600	inner membrane complex protein 1a	IMC1a	7.8369	8.05811	1.50784e-146	1.82532e-144	12.8625	327.674	1.23906	3.51	0.2	5.36	33.14
PBANKA_0402700	inner membrane complex protein 1e	IMC1e	6.4201	6.83422	5.71486e-108	3.03724e-106	1966.1	211.751	1.72618	315.48	11.23	114.3	4718.07
PBANKA_0402800	EH domain-containing protein, putative	EHD	4.53213	5.57781	1.95949e-56	2.737e-55	478.942	81.051	3.10177	198	78.46	89.15	57.77
PBANKA_0402900	conserved Plasmodium protein, unknown function	N/A	3.17511	4.48701	8.1036e-27	4.29107e-26	22.8399	15.1669	1.45876	34.25	54.59	31.59	35.23
PBANKA_0403000	60S ribosomal protein L44, putative	RPL44	1.11653	4.6824	0.000506125	0.000787467	781.744	160.152	62.1235	2717.73	1511.96	824.87	195.4
PBANKA_0403100	1-cys-glutaredoxin-like protein-1, putative	GLP1	1.26702	4.7913	2.3029e-09	5.50825e-09	85.8715	110.019	38.3805	26.44	92.9	106.09	74.43
PBANKA_0403200	circumsporozoite (CS) protein	CSP	0.758451	16.4512	8.05354e-07	1.58239e-06	17.8005	161063	79880.6	4.59	7.62	8.98	30.89
PBANKA_0403300	conserved Plasmodium membrane protein, unknown function	N/A	0.573731	7.50489	0.000230047	0.000370352	2.56063	77.3063	43.7801	5.66	19.9	7.2	19.09
PBANKA_0403400	conserved protein, unknown function	N/A	-3.01006	4.35499	5.20464e-33	3.51112e-32	28.9204	13.1679	90.0949	187.27	170.67	69.89	54.53
PBANKA_0403500	elongation factor (EF-TS), putative	EF-Ts	0.725107	2.18902	0.127446	0.154152	16.1112	6.57988	3.5207	9.94	50.78	51.03	4.12
PBANKA_0403600	conserved Plasmodium protein, unknown function	N/A	-2.87958	7.23949	4.24734e-34	2.97587e-33	44.8198	5.10144	32.2118	68.39	97.26	108.25	125.22
PBANKA_0403700	GRIP domain-containing protein, putative	N/A	1.85235	5.76568	2.70155e-21	1.13314e-20	106.665	45.3447	10.6413	180.65	66.15	210.49	192.84
PBANKA_0403800	transporter, putative	N/A	-0.13644	6.67531	0.369182	0.412342	75.8798	64.3825	59.8184	334.75	586.08	202.73	96.42
PBANKA_0403900	conserved protein, unknown function	N/A	1.47046	7.94634	2.40356e-21	1.01107e-20	193.995	1207.25	366.74	111.21	217.64	182.24	106.68
PBANKA_0404000	protein dopey homolog, putative	N/A	0.458539	7.21835	0.0025487	0.00372976	37.95	25.3218	15.6163	90.96	98.89	65.72	36.32
PBANKA_0404100	DNA-(apurinic or apyrimidinic site) endonuclease, putative	APE1	4.47202	1.88513	1.8339e-12	5.23389e-12	119.82	5.12109	0.163161	28.22	37.24	258.52	64.11
PBANKA_0404200	ubiquitin-conjugating enzyme MMS2, putative	N/A	4.61515	2.55406	1.26885e-12	3.63793e-12	587.916	32.7292	1.19639	254.82	520.54	356.17	131.81
PBANKA_0404300	P-loop containing nucleoside triphosphate hydrolase, putative	N/A	1.50564	1.27916	0.0315737	0.0411971	83.2987	1.60938	0.492898	19.01	10.69	25.63	87.72
PBANKA_0404400	cytochrome b-c1 complex subunit 8, putative	QCR8	1.12932	2.61528	0.0039741	0.00572913	460.206	27.0865	9.8926	50.01	148.43	445.47	100.48
PBANKA_0404500	conserved Plasmodium protein, unknown function	N/A	-1.38526	7.71567	1.06528e-15	3.55202e-15	63.6517	161.057	353.333	214.18	154.32	203.4	32.52
PBANKA_0404600	activator of Hsp90 ATPase, putative	AHA1	-2.96268	8.28358	2.27507e-68	4.32959e-67	83.6069	99.2469	647.154	101	310.67	55.53	59.33
PBANKA_0404700	glutaredoxin 1, putative	GRX1	-1.6314	7.3184	1.14476e-22	5.12731e-22	735.272	348.337	900.481	69.74	554.36	479.41	219.81
PBANKA_0404800	FAD-dependent glycerol-3-phosphate dehydrogenase, putative	N/A	-0.93184	8.14997	2.40596e-08	5.33596e-08	361.44	152.318	242.039	86.93	186.99	891.34	128.59
PBANKA_0404900	cytochrome c oxidase subunit 6c, putative	N/A	6.95861	3.25002	1.53e-33	1.04839e-32	160.34	26.7904	0.108729	26.97	139.21	172.97	94.82
PBANKA_0405000	ATP synthase-associated protein, putative	N/A	7.58051	0.872701	1.89307e-09	4.55299e-09	197.526	14.6372	0	30.31	148.6	227.03	54.85
PBANKA_0405100	ER membrane protein complex subunit 5, putative	EMC5	2.69011	2.07901	8.79186e-08	1.8672e-07	195.235	25.4512	3.51144	272.23	254.99	306.37	147.57
PBANKA_0405200	T-complex protein 1 subunit beta, putative	CCT2	3.17385	3.25503	6.55072e-12	1.79887e-11	264.74	14.0758	1.44734	242.4	1012.59	262.99	80.33
PBANKA_0405300	40S ribosomal protein S23, putative	N/A	2.09962	2.58588	1.45262e-05	2.59341e-05	1525.8	28.8935	6.21676	1466.6	1339.25	416.04	171.7
PBANKA_0405400	40S ribosomal protein S12, putative	RPS12	1.53385	3.56055	6.36653e-07	1.26477e-06	971.698	56.3055	15.6833	2596.83	2526.72	752.05	411.19
PBANKA_0405500	60S ribosomal protein L7, putative	N/A	0.38962	3.69594	0.322447	0.365944	1387.7	27.0597	17.1048	5037.36	3097.42	1196.1	379
PBANKA_0405600	end-binding protein 1	EB1	0.502396	1.0233	0.438316	0.481396	73.9308	2.33419	1.51589	25.96	10.45	10.76	79.75
PBANKA_0405700	ATP-dependent Clp protease proteolytic subunit, putative	ClpP	1.50877	5.13605	5.00159e-13	1.46485e-12	48.6031	74.8799	22.2075	27.68	55.04	41.35	74.3
PBANKA_0405800	spindle and kinetochore-associated protein 2, putative	SKA2	1.2879	2.81235	0.00108499	0.00164123	93.2219	14.043	5.09923	23.41	44.14	218.66	67.9
PBANKA_0405900	conserved Plasmodium protein, unknown function	N/A	0.568155	0.96146	0.281912	0.32365	26.509	1.73158	0.88206	16.85	39.78	94.5	30.89
PBANKA_0406000	apicomplexan kinetochore protein 10	AKIT10	-1.78594	5.07865	7.97416e-12	2.18425e-11	207.428	5.2456	14.946	46.11	75.62	314.43	127.68
PBANKA_0406100	PDZ domain-containing protein, putative	N/A	1.4431	4.78976	4.77829e-10	1.18654e-09	35.1215	31.1982	9.46867	45.51	142.21	151.86	26.25
PBANKA_0406200	conserved Plasmodium protein, unknown function	N/A	2.45948	7.08239	9.55375e-38	7.71023e-37	20.0897	30.6235	4.61486	5.88	6.89	8.8	33.27
PBANKA_0406300	DNA polymerase delta small subunit, putative	N/A	0.349567	6.02529	0.0446173	0.0573407	79.2795	74.0864	48.5259	11.53	102.01	56.46	32.58
PBANKA_0406400	zinc finger protein, putative	N/A	1.85171	2.72201	1.69207e-05	3.00369e-05	38.7863	2.93862	0.697004	15.49	2.57	179.13	20.13
PBANKA_0406500	T-complex protein 1 subunit eta, putative	CCT7	3.04376	2.42491	5.11065e-08	1.10752e-07	184.634	7.35078	0.664634	121.79	431.11	103.33	47.63
PBANKA_0406600	conserved Plasmodium protein, unknown function	N/A	-0.949698	1.1236	0.0662309	0.0833	260.12	2.63485	4.50089	31.34	38.16	111.31	24.54
PBANKA_0406700	activator of Hsp90 ATPase, putative	N/A	0.808737	0.729852	0.367956	0.411273	77.7422	6.10695	3.27358	118.32	317.33	98.42	38.5
PBANKA_0406800	pre-mRNA-processing factor 19, putative	PRPF19	2.49637	2.44763	4.49043e-09	1.04817e-08	55.7531	7.75862	1.1686	109.18	98.17	67.38	19.64
PBANKA_0406900	conserved protein, unknown function	N/A	-1.17588	7.43324	1.15979e-12	3.32962e-12	101.601	110.97	211.388	7.83	1.84	40.39	31.83
PBANKA_0407000	conserved protein, unknown function	N/A	1.05072	4.48549	6.52278e-06	1.19488e-05	115.912	130.93	53.0447	18.45	211.39	54.73	68.04
PBANKA_0407100	splicing factor 3B subunit 1, putative	SF3B1	2.89577	4.65285	5.47902e-25	2.67986e-24	79.5702	16.177	1.89201	70.37	108.96	65.99	28.83
PBANKA_0407200	dual specificity protein phosphatase	YVH1	-2.348	6.28358	3.14382e-36	2.38887e-35	62.0398	28.1101	120.791	19.41	50.72	27.57	157.65
PBANKA_0407300	OMD protein	OMD	-2.61089	4.95765	2.19072e-31	1.39171e-30	118.656	24.8546	127.782	15.15	4.24	23.25	195.6
PBANKA_0407400	aurora-related kinase ARK2	ARK2	-2.48581	6.05668	7.60401e-44	7.25127e-43	103.944	5.81335	27.3314	27.19	6.22	117.58	87.38
PBANKA_0407500	N2227-like protein, putative	N/A	0.843187	1.24496	0.152565	0.182569	22.2518	1.79849	0.749035	77.06	35.48	11.91	21.34
PBANKA_0407600	asparagine synthetase [glutamine-hydrolyzing]	AS	0.665669	1.88618	0.179702	0.213041	168.038	3.34597	1.73383	194.51	268.66	78.82	69.53
PBANKA_0407700	60S acidic ribosomal protein P2, putative	N/A	0.582285	5.83334	0.0027241	0.00397709	1524.29	295.565	168.554	3173.29	3082.55	1518.22	484.21
PBANKA_0407800	SECIS-binding protein 2, putative	SBP2	3.28989	1.44561	1.45724e-06	2.8001e-06	28.6872	3.589	0.362761	88.47	80.89	54.24	59.9
PBANKA_0407900	YTH domain-containing protein 2, putative	YTH2	2.9599	1.21693	0.000319102	0.000506426	59.923	5.40566	0.682769	61.18	68.61	112.23	42.49
PBANKA_0408000	conserved Plasmodium protein, unknown function	N/A	3.17631	2.43222	7.61242e-08	1.62622e-07	8.12983	2.58617	0.269356	4.25	51.43	15.94	12.44
PBANKA_0408100	50S ribosomal protein L9, apicoplast, putative	N/A	1.94208	2.05644	9.14435e-05	0.000151756	89.1279	14.0708	2.98236	7.94	108.53	42.75	96.38
PBANKA_0408200	calcium-dependent protein kinase 3	CDPK3	7.55057	8.37669	2.30242e-231	2.50849e-228	33.6964	579.701	2.65757	16.64	5.02	6.44	125.89
PBANKA_0408300	phd finger protein, putative	N/A	0.709426	9.58188	6.19932e-07	1.2342e-06	54.568	132.109	68.1466	151.58	95.47	42.32	118.58
PBANKA_0408400	phosphoglycerate mutase, putative	N/A	-4.39077	6.53417	4.49291e-86	1.48334e-84	113.129	3.88683	69.2495	136.98	123.04	53.1	173.32
PBANKA_0408500	parasite-infected erythrocyte surface protein	PIESP1	-0.673694	1.60694	0.250828	0.290257	9.84693	1.17128	1.58879	23.25	24.63	175.69	8.48
PBANKA_0408600	eukaryotic translation initiation factor 3 subunit K, putative	EIF3K	-2.00058	4.68665	2.16424e-17	7.72463e-17	64.4523	21.7731	74.234	216.81	282.23	107.06	44.38
PBANKA_0408700	trafficking protein particle complex subunit 4, putative	TRAPPC4	-1.64784	5.09306	2.88903e-15	9.40283e-15	214.841	56.6866	147.885	161.28	180.71	203.74	90.64
PBANKA_0408800	conserved Plasmodium protein, unknown function	N/A	-1.68828	5.22739	5.27198e-15	1.68564e-14	287.209	79.7183	218.388	258.64	287.9	282.19	112.47
PBANKA_0408900	conserved Plasmodium protein, unknown function	N/A	-1.87989	7.37634	6.58855e-28	3.62995e-27	54.9038	45.682	139.864	39.28	48.06	142.6	46.44
PBANKA_0409000	conserved Plasmodium protein, unknown function	N/A	0.501657	3.64595	0.0641334	0.0807785	52.4826	36.5148	21.4973	167.87	274.59	115.46	26.06
PBANKA_0409100	pre-mRNA splicing factor, putative	N/A	3.51494	2.15388	3.22614e-08	7.08289e-08	45.1204	7.72442	0.49677	332.42	543.89	197.15	46.78
PBANKA_0409200	valine--tRNA ligase, putative	N/A	4.0382	2.12535	9.08868e-12	2.48173e-11	19.0863	2.84776	0.0996052	35.3	60.06	47.02	16.87
PBANKA_0409300	phosphatidylinositol 3- and 4-kinase, putative	N/A	1.03674	4.24687	0.000325696	0.000516139	99.0017	12.4602	5.02413	127.39	300.78	88.98	142.89
PBANKA_0409400	kinase-related protein PKRP	PKRP	6.88792	5.4017	1.73589e-61	2.79152e-60	155.109	14.7393	0.100453	39.34	230.73	74.02	259.55
PBANKA_0409600	dolichyl-diphosphooligosaccharide--protein glycosyltransferase subunit OST1, putative	OST1	-0.14838	2.90344	0.72066	0.752248	19.9839	5.11061	4.93225	5.48	73.68	19.85	29.8
PBANKA_0409700	plasmepsin VI, putative	PM6	-1.23183	0.69834	0.10362	0.126882	277.324	1.1046	2.23763	27.47	12.43	23.46	351.91
PBANKA_0409800	ATP synthase F0 subunit d-like protein, putative	N/A	-0.212777	3.69712	0.540663	0.583513	174.567	10.1567	9.57591	45.36	194.93	415.23	124.26
PBANKA_0409900	heptatricopeptide repeat-containing protein, putative	N/A	-0.380197	1.06267	0.470717	0.514261	8.52783	1.28975	1.45197	4.99	17.78	11.7	29.89
PBANKA_0410000	HTH domain-containing protein, putative	N/A	-0.0746492	1.22534	0.908434	0.921759	129.704	7.44178	6.87983	22.29	213.36	95.47	46.56
PBANKA_0410100	E3 ubiquitin-protein ligase, putative	N/A	2.91977	1.94557	7.91858e-08	1.68667e-07	18.3949	3.90404	0.420541	10.86	56.16	36.41	41.47
PBANKA_0410200	tetratricopeptide repeat protein, putative	N/A	3.24989	1.73736	6.55392e-07	1.29945e-06	9.14858	2.3622	0.221467	7.88	27.8	37.01	60.36
PBANKA_0410300	26S proteasome regulatory subunit RPN12, putative	RPN12	6.91637	3.25715	4.18941e-28	2.34974e-27	154.499	26.7504	0.260605	130.34	389.72	395.74	114.57
PBANKA_0410400	glycogen synthase kinase-3 beta, putative	GSK3beta	2.90242	1.6978	1.69069e-05	3.00245e-05	149.59	5.16726	0.538475	51.5	24.99	323.76	158.87
PBANKA_0410500	major facilitator superfamily-related transporter, putative	MFR3	4.20732	4.65027	2.29132e-28	1.30701e-27	224.844	30.6118	1.18639	183.05	136.44	236.03	45.38
PBANKA_0410600	60S ribosomal protein L26, putative	N/A	-2.35028	6.73989	1.16234e-41	1.04443e-40	1123.72	134.736	582.051	4801.49	2469.08	896.51	267.93
PBANKA_0410650	conserved Plasmodium protein, unknown function	N/A	-0.384983	1.54564	0.464907	0.50855	15.3563	3.58967	3.72465	81.63	14.56	11.21	17.91
PBANKA_0410700	conserved Plasmodium protein, unknown function	N/A	0.891426	0.711992	0.165866	0.19766	39.1164	2.98356	1.19351	23.87	63.76	60.03	34.11
PBANKA_0410800	ubiquitin-protein ligase, putative	N/A	-0.125647	1.89632	0.877285	0.894946	32.9445	2.23518	1.99634	82.09	134.51	72.98	13.38
PBANKA_0411100	conserved Plasmodium protein, unknown function	N/A	-1.7752	1.11962	0.00197403	0.00290832	17.5054	0.767611	2.37206	82.58	102.76	49.4	22.27
PBANKA_0411200	Ras-like G protein, putative	N/A	-0.0881125	2.48175	0.847413	0.868947	14.7474	3.22477	2.85625	28.2	45.96	19.09	16.36
PBANKA_0411300	conserved Plasmodium protein, unknown function	N/A	-2.3657	7.04743	1.09567e-53	1.4127e-52	176.119	37.506	162.64	24.61	32.93	32.87	155.08
PBANKA_0411400	conserved Plasmodium protein, unknown function	N/A	0.968655	2.53189	0.00657866	0.00921858	109.474	6.55666	2.75732	12.2	92.2	60.06	25.49
PBANKA_0411500	conserved Plasmodium protein, unknown function	N/A	0.54922	1.79813	0.24469	0.283833	52.2171	2.96954	1.74137	18.92	93.82	121.96	47.27
PBANKA_0411600	conserved Plasmodium protein, unknown function	N/A	-2.27526	6.3627	1.0939e-31	7.02091e-31	27.2128	14.6272	59.3436	18.5	74.59	105.2	52.46
PBANKA_0411700	HSP20-like chaperone, putative	N/A	-0.605859	3.08554	0.0540847	0.0687175	134.613	11.713	15.0258	159.15	424.07	385.41	122.42
PBANKA_0411800	vesicle transport v-SNARE protein, putative	N/A	-0.290392	1.00942	0.601404	0.642225	114.562	4.10006	4.30036	124.51	244.92	145.01	38.51
PBANKA_0411950	conserved Plasmodium protein, unknown function	N/A	-0.119551	2.73751	0.70566	0.738359	21.8782	2.31305	2.14155	15.82	39.97	52.67	28.13
PBANKA_0412000	DER1-like protein, putative	DER1-2	-1.58919	0.7681	0.0104636	0.0144213	13.9264	1.12617	3.14046	12.81	44.3	62.2	5.73
PBANKA_0412100	serine/threonine protein phosphatase 6	PPP6	-0.124099	4.67021	0.6348	0.673596	164.766	38.0784	34.6439	103.64	121.56	127.09	88.43
PBANKA_0412200	conserved Plasmodium protein, unknown function	N/A	-0.687845	8.08002	1.16067e-05	2.08672e-05	85.8506	384.81	520.699	178.41	79.66	72.05	44.44
PBANKA_0412300	conserved protein, unknown function	N/A	-0.275363	6.60722	0.101447	0.124467	79.7709	184.605	188.318	182.52	109.7	230.44	134.97
PBANKA_0412400	RING finger protein RNF1, putative	RNF1	-7.26465	9.07693	1.85947e-168	3.68343e-166	0.758318	3.69355	481.478	4.77	1.77	1.91	2.22
PBANKA_0412500	conserved Plasmodium protein, unknown function	N/A	-1.93176	4.96603	7.61686e-21	3.13154e-20	15.4421	7.28644	23.5526	8.16	7.75	78.3	22.86
PBANKA_0412600	conserved Plasmodium protein, unknown function	N/A	-2.37406	6.69523	2.78685e-34	1.97481e-33	12.1307	33.963	149.125	3.07	19.5	38.28	17.98
PBANKA_0412700	zinc finger protein, putative	N/A	-3.27432	2.36367	1.11607e-16	3.85711e-16	20.4076	2.68455	22.285	5.49	62.75	30.22	46.84
PBANKA_0412800	eukaryotic translation initiation factor 4E, putative	eIF4E	-0.250185	1.85576	0.60657	0.646949	236.582	6.84168	6.69957	173.13	233.85	95.43	84.32
PBANKA_0412900	circumsporozoite- and TRAP-related protein	CTRP	-0.991645	4.79377	0.0317645	0.0414336	29.6055	4.92054	8.02091	11.8	2.87	3.3	67.58
PBANKA_0413000	conserved Plasmodium protein, unknown function	N/A	-1.688	4.19341	2.91258e-08	6.42375e-08	17.2705	2.63855	7.33784	7	5.09	11.08	27.44
PBANKA_0413200	conserved Plasmodium protein, unknown function	N/A	-3.1168	5.16153	2.71036e-32	1.78425e-31	76.8984	16.0281	117.759	190.83	185.02	359.42	36.67
PBANKA_0413300	ribosomal protein L47, mitochondrial, putative	N/A	1.22181	1.22917	0.0225909	0.0299152	95.0873	5.73852	2.08889	15.41	157.87	51.84	63.94
PBANKA_0413500	STONES protein	STONES	1.17126	7.45177	8.5358e-15	2.7113e-14	84.6325	113.551	42.3547	33.79	31.83	46.29	193.95
PBANKA_0413600	zinc finger protein, putative	N/A	1.80231	6.36705	4.15023e-22	1.7961e-21	49.551	231.278	56.631	167.72	112	52.65	12.83
PBANKA_0413700	conserved Plasmodium protein, unknown function	N/A	3.30474	8.05733	5.46518e-93	2.12654e-91	11.9351	827.017	70.7176	14.69	21.98	18.53	16.92
PBANKA_0413800	microneme associated antigen, putative	MA	4.5212	3.1353	3.27288e-21	1.36502e-20	11.1322	23.2428	0.984562	7.04	34.56	9.87	30.54
PBANKA_0413900	ribosomal protein L27, mitochondrial, putative	N/A	9.07179	2.163	8.16646e-20	3.20914e-19	27.3593	11.4236	0	14.56	73.4	34.81	15.17
PBANKA_0414000	conserved Plasmodium protein, unknown function	N/A	-0.393337	4.70549	0.153612	0.183661	14.3303	5.65268	6.412	13.09	51.86	37.64	27.28
PBANKA_0414100	inorganic pyrophosphatase, putative	PPase	-0.98365	8.19977	1.68252e-10	4.29049e-10	362.947	262.287	435.081	99.37	299.38	333.33	212.02
PBANKA_0414200	CS domain-containing protein, putative	N/A	0.494538	2.84725	0.17699	0.209998	20.5409	4.53548	2.74492	9.1	183.69	66.52	24.51
PBANKA_0414300	kinetochore protein NUF2, putative	NUF2	-2.27579	4.45587	9.37683e-20	3.67484e-19	78.571	8.25367	33.7657	27.64	26.09	259.33	84.99
PBANKA_0414400	formate-nitrite transporter, putative	FNT	-0.578033	9.11639	0.00073413	0.00112772	250.038	696.491	869.708	230.59	337.82	646.64	35.56
PBANKA_0414500	protein YOP1	YOP1	-1.38633	2.34444	0.000864379	0.00131989	198.236	6.2665	13.61	54.46	203.24	275.46	66.13
PBANKA_0414600	40S ribosomal protein S15A, putative	N/A	-1.6034	5.07964	4.28256e-12	1.18875e-11	1091.48	63.2735	162.232	2507.8	1401.59	657.29	222.16
PBANKA_0414700	zinc finger protein, putative	N/A	-2.36601	7.19568	1.89711e-31	1.20871e-30	447.197	34.49	149.801	428.22	208.14	89.18	99.49
PBANKA_0414800	arginase	N/A	-1.86961	8.35364	1.3536e-29	8.0587e-29	46.7762	193.304	593.269	100.28	119.02	25.52	28.33
PBANKA_0414900	dynein intermediate light chain, putative	N/A	-0.788414	9.38597	1.37564e-07	2.86571e-07	27.8658	335.295	486.352	26.18	17.6	18.5	72.55
PBANKA_0415000	Maf-like protein, putative	N/A	-0.12139	3.72107	0.683289	0.718748	122.231	13.2332	12.1249	15.45	54.87	93.48	29.93
PBANKA_0415100	conserved Plasmodium protein, unknown function	N/A	-0.22655	2.13799	0.586273	0.627913	21.8577	3.49206	3.39454	8.54	22.88	93.05	23.42
PBANKA_0415200	vacuolar protein sorting-associated protein 46, putative	VPS46	-3.32863	5.63316	7.91547e-55	1.03902e-53	163.009	22.9219	192.226	27.74	57.14	285.66	79.92
PBANKA_0415300	exoribonuclease II, putative	RNaseII	-1.91387	7.44961	2.97848e-30	1.80783e-29	20.9588	23.6468	75.4829	50.47	79	79.62	47.63
PBANKA_0415500	coatomer subunit beta, putative	SEC27	1.44393	3.86294	5.97651e-06	1.09758e-05	56.0688	9.88077	2.88475	36.79	177.23	125.28	37.35
PBANKA_0415600	TFIIS domain-containing protein	N/A	0.141395	6.90496	0.38346	0.42685	46.6239	62.0051	47.7959	181.36	107.14	68.95	66.25
PBANKA_0415700	autophagy-related protein 3, putative	ATG3	0.811459	8.63369	9.89658e-08	2.08859e-07	267.502	759.373	362.212	77.92	110.71	234.7	264.54
PBANKA_0415800	WD repeat-containing protein 66, putative	WDR66	1.33098	1.85153	0.0517679	0.0659277	27.4102	2.02867	0.714386	3.68	1.86	9.96	41.33
PBANKA_0415900	conserved protein, unknown function	N/A	0.956633	1.29859	0.065263	0.0821537	55.9715	5.65138	2.46175	24.83	23.29	289.82	28.29
PBANKA_0416000	high molecular weight rhoptry protein 3, putative	RhopH3	5.10443	3.87256	6.46877e-28	3.57299e-27	1063.32	13.9716	0.341519	176.98	565.17	2259.92	31.63
PBANKA_0416100	dynein heavy chain, putative	MG1	2.93737	6.83929	9.40557e-26	4.77176e-25	118.848	16.5956	1.89471	15.13	7.26	21	109.81
PBANKA_0416200	mitochondrial carrier protein, putative	N/A	0.657631	8.26275	8.3181e-06	1.51169e-05	95.4014	167.653	89.81	142.14	110.19	40.55	41.54
PBANKA_0416300	nucleoporin NUP221	NUP221	-4.14391	8.25229	1.42957e-109	8.091e-108	46.2053	7.97019	117.92	61.37	52.41	95.29	36.93
PBANKA_0416400	ATP synthase-associated protein, putative	N/A	-3.01166	3.55037	2.66697e-18	9.83304e-18	62.1094	4.98005	33.7197	17.86	70.89	102.65	52
PBANKA_0416500	copper-transporting ATPase	CuTP	1.02097	6.26371	7.80886e-08	1.66574e-07	68.8493	25.6548	10.7186	19.77	229.68	128.54	39.6
PBANKA_0416600	replication protein A1, small fragment	N/A	-3.64409	6.13031	1.46342e-64	2.55104e-63	322.739	10.4311	111.623	36.24	128.08	231.83	149.43
PBANKA_0416700	bacterial histone-like protein, putative	HU	-1.10615	1.87993	0.028417	0.0373016	196.411	6.12651	11.0108	91.51	170.3	905.66	33.14
PBANKA_0416800	ubiquitin specific protease, putative	N/A	-3.15721	5.16737	1.38074e-42	1.29404e-41	46.6216	2.61051	19.5222	122	126.41	129.22	29.71
PBANKA_0417000	signal peptidase complex subunit 3, putative	SPC3	-1.2031	0.538198	0.0975154	0.119845	85.525	2.27684	4.27581	77.28	208.58	78.9	129.51
PBANKA_0417100	conserved protein, unknown function	N/A	-2.07247	5.93233	2.33777e-21	9.84347e-21	5.87573	4.88216	17.5504	4.35	2.36	2.28	19.56
PBANKA_0417300	AP-4 complex subunit epsilon, putative	N/A	0.995341	1.88232	0.0836108	0.103781	48.0559	1.73944	0.805609	90.77	150.45	60.99	44.2
PBANKA_0417400	GTPase-activating protein, putative	N/A	-1.0488	4.99081	2.14708e-06	4.08601e-06	170.823	29.5454	51.3286	54.62	96.69	387.73	221.52
PBANKA_0417500	60S ribosomal protein L32, putative	RPL32	-1.2262	6.48427	1.21135e-11	3.28504e-11	1786.64	198.834	392.242	2711.11	1775.6	796.36	289.26
PBANKA_0417600	LCCL domain-containing protein	CCp4	-0.0169099	0.943138	1	1	194.197	0.581046	0.499523	30.87	1.78	13.74	455.78
PBANKA_0417700	alpha tubulin 1	N/A	1.73155	7.80132	1.2841e-11	3.47154e-11	375.214	368.277	91.9606	47.08	89.41	500.18	154.87
PBANKA_0417800	protein hook, putative	N/A	-4.04671	8.33397	1.17954e-84	3.67175e-83	275.915	23.3206	321.05	177.95	9.26	1889.73	220.81
PBANKA_0417900	nucleoporin NUP138	NUP138	-2.73745	7.43935	2.77713e-66	4.98054e-65	48.9033	17.9992	100.357	72.97	61.22	89.52	17.42
PBANKA_0418000	ATP-dependent RNA helicase DDX60, putative	DDX60	-1.34533	4.11595	0.000202055	0.000326494	73.4488	2.03928	4.40235	329.69	299.08	85.22	41.05
PBANKA_0418100	conserved protein, unknown function	N/A	-0.645019	6.20509	0.00257867	0.00376982	62.9656	10.2027	13.2773	20.65	30.29	171.66	32.5
PBANKA_0418200	ras-related protein RAB7, putative	RAB7	3.56794	3.27455	9.38848e-13	2.7132e-12	552.814	37.4829	2.63344	91.75	509.7	820.68	128.27
PBANKA_0418300	protein RER1, putative	RER1	-1.61566	3.90403	2.92858e-09	6.9325e-09	302.095	18.5623	47.6346	321.51	255.99	407.15	226.76
PBANKA_0418500	Plasmodium exported protein, unknown function	N/A	-0.352591	0.78929	0.560524	0.602705	1489.71	1.4497	1.58117	168.39	10.4	96.31	3.65
PBANKA_0501100	early transcribed membrane protein	SEP3	-0.0132396	0.716106	1	1	541.627	4.48669	3.72806	320.5	1123.03	360.81	263.56
PBANKA_0501200	early transcribed membrane protein	UIS4	-6.92021	16.017	2.32531e-117	1.66126e-115	57.9959	2386.41	244022	6.74	11.15	65.54	36.38
PBANKA_0501300	DNA polymerase delta catalytic subunit, putative	N/A	-3.74337	8.33412	8.81513e-53	1.11352e-51	114.107	19.9694	223.398	13.09	85.01	111.95	52.01
PBANKA_0501400	rhoptry neck protein 12	RON12	5.43675	4.87994	3.4932e-37	2.75287e-36	393.92	105.031	2.08389	96.59	11.83	1437.98	25.26
PBANKA_0501500	enoyl-CoA hydratase-related protein, putative	N/A	4.29425	3.70504	1.28682e-26	6.72418e-26	48.2388	20.9724	0.84658	10.94	97.28	89.58	17.04
PBANKA_0501600	golgi re-assembly stacking protein, putative	GRASP	-1.29534	9.29985	9.43346e-18	3.40605e-17	121.374	403.96	838.647	16.59	3.53	141.6	38.1
PBANKA_0501700	phosphomannomutase, putative	HAD5	3.87766	7.3402	1.05931e-67	1.98986e-66	153.068	596.515	32.9742	15.44	9.37	82.61	164.01
PBANKA_0501800	myosin essential light chain ELC, putative	ELC	3.49463	9.94737	8.49503e-103	3.89698e-101	1707.09	6744.99	504.862	96.65	12.07	161.22	88.78
PBANKA_0501900	conserved Plasmodium protein, unknown function	N/A	-0.802159	6.1269	0.000211501	0.000341378	36.7177	46.7571	67.1685	92.06	161.65	123.34	22.5
PBANKA_0502000	conserved Plasmodium protein, unknown function	N/A	1.28198	5.74018	1.85835e-12	5.29671e-12	180.218	69.3818	23.9244	86.82	37.15	27.04	1134.87
PBANKA_0502100	conserved Plasmodium protein, unknown function	N/A	1.11306	1.45615	0.0303608	0.0396739	11.1048	1.63469	0.632031	26.84	65.19	17.78	23.16
PBANKA_0502200	26S proteasome regulatory subunit p55, putative	RPN5	1.95702	2.41672	0.000358425	0.000564925	122.729	7.86297	1.66439	66.84	449.52	221.95	52.11
PBANKA_0502300	tRNA pseudouridine synthase, putative	N/A	-3.68984	6.19564	2.11225e-68	4.03736e-67	34.5123	11.0485	118.877	87.23	144.98	86.78	11.46
PBANKA_0502400	conserved Plasmodium protein, unknown function	N/A	-4.55958	3.22172	1.93027e-32	1.2765e-31	29.8283	1.64049	32.3028	42.1	72.33	49.81	49.72
PBANKA_0502500	pseudophosphatase PPP8, putative	PPP8	0.460659	8.66171	0.00518179	0.00735338	177.657	109.602	66.2581	76.57	15.25	317.4	667.23
PBANKA_0502600	peptidase, putative	N/A	0.1938	6.59158	0.244758	0.283836	107.692	70.1837	51.3915	65.84	135.12	285.7	31.53
PBANKA_0502650	conserved Plasmodium protein, unknown function	N/A	0.630257	2.73948	0.0650607	0.0819227	568.108	19.1826	10.1838	84.79	17.86	30.27	1131.92
PBANKA_0502700	pre-mRNA-splicing factor RDS3, putative	RDS3	-1.78406	4.91608	3.3236e-18	1.2223e-17	599.197	60.1834	174.476	317.86	395.43	97.42	556.53
PBANKA_0502800	tRNA wybutosine-synthesizing protein, putative	N/A	3.35118	7.89763	8.07664e-76	1.92339e-74	47.0739	134.06	11.2124	187	55.64	51.38	148.88
PBANKA_0502900	conserved Plasmodium protein, unknown function	N/A	0.807379	6.89782	2.47718e-06	4.68354e-06	53.0842	135.284	65.031	328.55	124.46	103.35	88.3
PBANKA_0503000	conserved protein, unknown function	N/A	0.323662	4.28171	0.192371	0.226827	42.3706	22.5999	14.9605	34.64	44.87	22.92	52.92
PBANKA_0503100	conserved Plasmodium protein, unknown function	N/A	-0.246241	4.26412	0.322744	0.366185	17.8596	13.5013	13.6778	25.57	28.1	14.62	35.18
PBANKA_0503200	eukaryotic translation initiation factor subunit eIF2A, putative	N/A	-1.93031	8.6115	6.34589e-33	4.24162e-32	74.0816	37.8472	120.742	164.9	167.91	274.2	84.04
PBANKA_0503300	conserved Plasmodium protein, unknown function	N/A	4.04626	5.2863	7.29038e-55	9.61773e-54	208.558	23.7064	1.18389	83.3	20.61	174.91	1200.08
PBANKA_0503400	conserved Plasmodium protein, unknown function	N/A	4.16801	2.48732	7.85296e-13	2.27936e-12	16.1104	18.0353	0.829151	7.69	2.77	37.83	25.13
PBANKA_0503500	zinc finger protein, putative	N/A	-0.995199	5.81236	1.21227e-06	2.34698e-06	234.26	12.4604	21.1111	65	6.98	51.67	734.43
PBANKA_0503600	60S ribosomal protein L30e, putative	N/A	0.269543	3.03545	0.472635	0.516226	784.529	39.0872	27.5632	2699.65	1536.75	570.44	267.82
PBANKA_0503700	TMEM94 domain-containing protein, putative	N/A	-0.919858	6.64244	3.57077e-08	7.81197e-08	51.9198	27.0977	43.2439	11.59	111.02	61.04	28.64
PBANKA_0503800	conserved Plasmodium protein, unknown function	N/A	0.204276	5.34223	0.416766	0.460514	69.236	24.0501	17.8611	11.68	13.54	19.65	194.46
PBANKA_0503900	conserved Plasmodium protein, unknown function	N/A	0.297071	4.63556	0.269051	0.310027	28.9605	23.5045	15.7027	15.92	19.93	151.34	30.93
PBANKA_0504000	tRNA-specific 2-thiouridylase MnmA, putative	N/A	-2.59324	4.14039	2.18391e-17	7.78846e-17	45.9891	2.78309	14.1996	55.52	120.38	40.95	178.61
PBANKA_0504100	autophagy-related protein 8	ATG8	1.99124	4.75587	2.06248e-18	7.64961e-18	164.111	163.108	34.0299	25.02	44.8	418.31	131.01
PBANKA_0504200	RNA-binding protein 34, putative	RBM34	0.44384	5.89137	0.021734	0.0288947	89.9413	87.1315	54.7966	483.03	229.11	118.69	90.72
PBANKA_0504300	flagellar outer arm dynein-associated protein, putative	N/A	7.64656	5.50813	1.35679e-95	5.57819e-94	446.283	416.937	1.57885	42.35	6.3	47.54	355.13
PBANKA_0504400	conserved Plasmodium protein, unknown function	N/A	5.9142	4.58066	1.05281e-51	1.27803e-50	522.749	25.1626	0.308997	207.53	5.94	63.1	2814.85
PBANKA_0504500	cytoplasmic dynein intermediate chain, putative	N/A	6.68651	4.75172	9.15525e-61	1.41988e-59	54.1299	37.1123	0.232916	17.38	44.04	51.09	71.97
PBANKA_0504600	rRNA (cytosine-C(5))-methyltransferase, putative	RCM1	1.46536	1.466	0.00784222	0.0109295	32.6349	3.41489	0.892543	45.37	140.2	70.7	5.8
PBANKA_0504700	ribosomal silencing factor RsfS, putative	N/A	1.53797	2.3249	0.00420805	0.0060424	29.5798	7.44201	2.22345	73.27	184.27	141.46	7.88
PBANKA_0504800	conserved Plasmodium protein, unknown function	N/A	1.72891	4.93761	8.86681e-15	2.81439e-14	29.7281	14.3294	3.71284	61.54	108.03	87.35	68.61
PBANKA_0504900	N-acetyltransferase, GNAT family, putative	N/A	-0.203059	5.13771	0.362456	0.405959	43.5857	13.6666	13.5031	141.68	85.55	31.65	18.73
PBANKA_0505000	dihydrolipoamide acyltransferase, putative	N/A	3.75812	4.71894	3.91382e-33	2.65677e-32	5.63805	36.3262	2.14259	3.93	3.43	6.94	14.76
PBANKA_0505100	ADP-ribosylation factor 1, putative	ARF1	4.49416	3.06632	1.36364e-13	4.09561e-13	724.787	37.359	1.41006	281.54	633.45	1314.49	175.07
PBANKA_0505200	conserved protein, unknown function	N/A	2.7312	1.40887	0.00012401	0.000203631	161.615	4.98244	0.757115	31.38	162.18	293.84	80.17
PBANKA_0505300	conserved Plasmodium protein, unknown function	N/A	0.732909	5.96341	0.000320478	0.000508424	5.91398	23.3218	11.6951	19.92	46.09	52.95	11.23
PBANKA_0505400	conserved Plasmodium protein, unknown function	N/A	-0.539595	3.18711	0.154549	0.18473	116.824	6.15408	7.18617	49.1	81.79	231.36	241.43
PBANKA_0505500	apicoplast integral membrane protein, putative	N/A	2.09792	0.69639	0.00596698	0.0084074	49.2182	2.12286	0.46126	30.85	60.51	80.93	63.03
PBANKA_0505600	endomembrane protein 70, putative	N/A	2.16195	5.07334	1.25426e-15	4.14726e-15	54.9713	41.8578	8.16641	46.25	112.57	146.91	15.6
PBANKA_0505700	ATP-dependent RNA helicase ROK1, putative	ROK1	0.292751	6.84892	0.0458716	0.0588833	119.329	101.273	69.6661	164.58	102.91	78.14	120.81
PBANKA_0505800	deoxyribose-phosphate aldolase, putative	DPA	0.987007	4.64282	3.13277e-05	5.43712e-05	314.768	59.8991	25.5467	82.69	124.49	123.73	210.94
PBANKA_0505900	VPS13 domain-containing protein, putative	N/A	0.0737734	3.90139	0.872604	0.890588	40.6073	1.32424	1.09826	138.56	88.32	154.85	62.98
PBANKA_0506000	schizont egress antigen-1	SEA1	-1.93751	8.36062	1.38906e-23	6.43306e-23	75.6281	36.8813	118.447	49.39	57.25	470.38	59.35
PBANKA_0506100	PHAX domain-containing protein, putative	N/A	-2.73978	6.53216	2.63634e-37	2.08137e-36	178.661	7.0911	40.1052	141.34	367.13	891.45	86.99
PBANKA_0506200	RNA-binding protein UIS12	UIS12	-4.00999	10.2062	2.06536e-77	5.17291e-76	115.564	51.605	699.842	212.3	48.99	76.87	25.32
PBANKA_0506300	methyltransferase, putative	N/A	0.559114	4.60429	0.0412845	0.0532616	64.0035	53.9111	31.7315	170.48	86.24	30.66	72.89
PBANKA_0506400	folate-biopterin transporter, putative	N/A	3.97508	3.40791	1.99169e-24	9.52776e-24	17.5161	13.9894	0.824235	85.22	107.34	111.51	13.74
PBANKA_0506500	ZIP domain-containing protein	ZIPCO	1.85081	10.2978	2.08869e-36	1.59974e-35	91.7585	3151.25	735.688	89.37	111.21	61.4	64.2
PBANKA_0506600	serine/arginine-rich splicing factor 4, putative	SRSF4	-2.21143	6.12793	5.85448e-33	3.93125e-32	415.295	25.2503	98.8292	134.12	799.66	949.86	1025.8
PBANKA_0506700	citrate synthase, mitochondrial, putative	CS	-1.75764	9.08739	2.18068e-16	7.44782e-16	129.356	213.325	602.433	16.29	96.49	48.67	105.85
PBANKA_0506800	kelch protein K10, putative	Kelch10	-1.8032	8.81272	3.81711e-20	1.52459e-19	32.3295	110.842	324.812	75.84	166.64	21.44	62.68
PBANKA_0506900	phospholipid scramblase, putative	PLSCR	1.04629	7.97344	2.9746e-11	7.88523e-11	376.73	381.11	154.68	31.89	2.11	207.29	143.39
PBANKA_0507000	4-hydroxy-3-methylbut-2-en-1-yl diphosphate synthase (ferredoxin), putative	ISPG	-0.265829	6.52408	0.129893	0.156938	81.6627	49.9035	50.1316	9.72	75.64	131.31	58.03
PBANKA_0507100	cytochrome c oxidase subunit ApiCOX13, putative	N/A	1.57125	5.15905	4.6468e-14	1.43622e-13	441.738	214.643	60.2366	28.79	167.96	235.11	101.22
PBANKA_0507200	conserved Plasmodium protein, unknown function	N/A	2.83621	9.08929	2.03088e-66	3.67244e-65	36.2015	1162.48	136.991	6.89	27.93	52.8	22.4
PBANKA_0507300	dynein heavy chain, putative	N/A	1.76192	5.82556	1.12945e-15	3.75449e-15	95.9333	7.88146	2.01111	9.09	27.3	25.17	84.64
PBANKA_0507500	conserved protein, unknown function	N/A	-1.32323	2.88941	9.59621e-05	0.000159012	80.7345	26.3941	54.4422	28.86	192.23	93.71	390.12
PBANKA_0507600	HORMA domain protein, putative	N/A	0.0609818	4.57079	0.813363	0.839166	44.0054	60.344	49.2372	4.99	71.95	44.4	28.75
PBANKA_0507700	conserved Plasmodium protein, unknown function	N/A	-1.51036	0.862445	0.00536102	0.00758797	15.5081	4.83232	11.1952	19.4	103.26	100.03	174.6
PBANKA_0507800	conserved protein, unknown function	N/A	2.39951	2.05715	0.000305195	0.000485948	104.131	5.84904	1.0454	52.72	39.89	82.64	396.87
PBANKA_0507900	conserved Plasmodium protein, unknown function	N/A	8.82187	1.95337	1.44471e-14	4.56235e-14	59.0739	4.16032	0	4.05	0.84	8.81	32
PBANKA_0508000	conserved Plasmodium protein, unknown function	N/A	5.67434	7.56781	1.56257e-114	9.86909e-113	1.2906	334.667	5.64651	1.81	2.75	3.75	0.89
PBANKA_0508100	chromodomain-helicase-DNA-binding protein 1, putative	CHD1	-0.0322206	11.456	0.826297	0.850095	638.804	506.671	435.623	584.04	470.89	505.13	187.98
PBANKA_0508200	conserved Plasmodium protein, unknown function	N/A	-0.469956	1.92224	0.2653	0.306192	12.3114	3.09007	3.60029	84.95	97.81	95.64	9.23
PBANKA_0508300	ookinete maturation gene OMG1	OMG1	-1.39362	10.4393	3.3265e-21	1.38594e-20	12.9328	362.311	798.603	13.28	11.22	43.74	85.7
PBANKA_0508400	RNA-binding protein, putative	N/A	-1.86772	5.21433	1.98599e-16	6.80421e-16	99.5505	48.3698	147.944	28.79	94.02	155.21	43.68
PBANKA_0508500	ATP synthase-associated protein, putative	N/A	-2.1529	5.42362	3.51883e-25	1.72887e-24	187.846	59.7039	221.106	38.37	231.19	284.22	130.13
PBANKA_0508600	conserved Plasmodium protein, unknown function	N/A	0.184641	1.95283	0.721448	0.75289	92.4224	4.10642	3.14381	40.33	53.58	106.85	270.18
PBANKA_0508700	conserved Plasmodium protein, unknown function	N/A	-3.78425	2.4018	5.89763e-20	2.33653e-19	40.0107	1.75772	20.3407	22.38	45.66	53.08	38.05
PBANKA_0508800	RAP protein, putative	N/A	-1.06446	1.13506	0.0273912	0.0360311	16.6983	1.58912	2.87438	44.34	53.4	29.97	53.88
PBANKA_0508900	conserved protein, unknown function	N/A	1.63115	1.5993	0.00126008	0.00189687	36.63	3.90699	1.0547	71.1	141.42	116.76	42.76
PBANKA_0509100	conserved Plasmodium protein, unknown function	N/A	-1.24879	3.79527	7.64662e-06	1.39314e-05	21.0002	3.63951	7.43327	22.32	66.14	14.27	18.05
PBANKA_0509200	Eps15-like protein, putative	N/A	-1.21698	4.86893	1.20846e-08	2.74726e-08	146.513	10.0652	19.852	472.9	323.49	334.39	180.72
PBANKA_0509300	glutamine--fructose-6-phosphate aminotransferase [isomerizing], putative	N/A	0.815729	5.31216	0.000521919	0.00081146	169.9	32.1802	15.7167	22.21	67.02	138.05	91.62
PBANKA_0509400	ATP synthase mitochondrial F1 complex assembly factor 2, putative	ATP12	0.0722919	0.798582	1	1	15.4743	2.0543	1.71708	7.39	79.16	18.56	14.71
PBANKA_0509500	conserved protein, unknown function	N/A	-1.03682	7.68368	2.91265e-08	6.42375e-08	59.6812	75.617	130.505	84.87	173.48	118.19	194.6
PBANKA_0509600	conserved Plasmodium protein, unknown function	N/A	-0.493017	4.10122	0.117558	0.142946	55.0108	6.18009	7.28416	14.69	6.13	186.19	13.08
PBANKA_0509700	dynein, putative	N/A	1.11245	3.04708	0.00337739	0.00489318	16.3706	1.09837	0.45207	6.98	8.88	25.67	45.59
PBANKA_0509800	cytochrome c oxidase copper chaperone, putative	COX17	0.0508796	2.79859	0.943878	0.953948	237.964	50.1419	42.2959	33.35	517.85	213.79	189.52
PBANKA_0509900	conserved protein, unknown function	N/A	0.871736	3.61705	0.00709775	0.00992364	168.354	38.2863	18.3283	22.65	291.68	126.79	111.48
PBANKA_0510000	respiratory chain complex 4 associated protein 2, putative	N/A	3.18081	1.33939	4.5686e-06	8.44716e-06	283.622	22.5483	2.20387	37.24	56.76	194.77	129.6
PBANKA_0510100	conserved protein, unknown function	N/A	-1.25715	5.31358	1.31171e-09	3.18998e-09	150.24	10.1221	20.0982	56.59	11.68	375.5	153.31
PBANKA_0510200	conserved Plasmodium protein, unknown function	N/A	0.291211	4.57214	0.235691	0.274197	174.119	40.7807	28.1593	1230.68	1489.43	436.28	535.73
PBANKA_0510400	conserved protein, unknown function	N/A	0.0437222	1.06516	0.923903	0.93593	60.2799	1.83983	1.39715	12.53	85.29	11.04	100.35
PBANKA_0510600	cell division cycle protein 20 homolog	CDC20	1.7697	1.39569	0.00368787	0.00533767	77.0654	2.92177	0.79442	7.97	2.97	9.59	63.6
PBANKA_0510700	conserved Plasmodium protein, unknown function	N/A	-1.14585	9.04412	2.50575e-08	5.55164e-08	28.9167	2291.42	4218.26	5.32	34.45	65.63	14.41
PBANKA_0510800	conserved Plasmodium protein, unknown function	N/A	0.138707	11.6201	0.349024	0.392368	230.861	1113.27	850.808	99.03	20.58	250.36	89.68
PBANKA_0510900	40S ribosomal protein S2, putative	RPS2	0.368205	7.74843	0.0335882	0.0436948	688.262	445.482	289.842	2058.3	1149.53	328.45	146.88
PBANKA_0511000	biotin--protein ligase 1	HCS1	-0.914943	2.47877	0.0210189	0.0280038	2.07117	6.50408	10.2706	15.77	6.61	7.86	1.34
PBANKA_0511100	conserved Plasmodium protein, unknown function	N/A	3.25237	1.58827	2.64953e-07	5.39564e-07	15.0626	1.85644	0.180249	6.61	5.81	82.02	11
PBANKA_0511200	U3 small nucleolar ribonucleoprotein protein MPP10, putative	MPP10	-0.836661	7.37311	2.4606e-06	4.65478e-06	242.669	85.9846	128.398	774.66	245.48	141.16	163.48
PBANKA_0511300	ribosomal protein RSM22, putative	RSM22	2.57951	6.35985	4.79721e-42	4.40131e-41	28.0165	126.415	18.0127	68.76	48.42	31.6	24.56
PBANKA_0511400	peroxiredoxin, putative	nPrx	-2.03778	9.79219	3.56569e-45	3.5397e-44	973.815	435.114	1506.18	2602.91	145.64	10978.9	749.59
PBANKA_0511500	DNA-directed RNA polymerase II subunit RPB7, putative	RPB7	0.127406	5.68081	0.520166	0.563621	116.154	145.628	113.498	117.57	222.62	250.38	66.83
PBANKA_0511600	conserved Plasmodium protein, unknown function	N/A	1.61178	2.53475	0.000590623	0.000912744	67.13	53.2479	15.8504	73.44	94.52	102.8	92.71
PBANKA_0511700	meiotic recombination protein SPO11-2, putative	SPO11-2	1.20574	8.46892	1.42562e-15	4.7067e-15	299.966	718.236	261.048	73.59	45.21	85.55	522.44
PBANKA_0511800	centrin-3, putative	CEN3	0.260772	2.23222	0.630853	0.669897	304.552	13.0044	8.91446	81.1	69.66	565.56	146.85
PBANKA_0511900	60S ribosomal protein L3, putative	RPL3	0.989959	3.48014	0.00303399	0.00440895	736.315	17.7003	7.62025	2213.94	1424.22	532.86	154.85
PBANKA_0512000	palmitoyltransferase DHHC10	DHHC10	0.738376	0.29781	0.336337	0.379435	421.607	2.07647	1.14457	81.18	10.12	21.69	646.38
PBANKA_0512100	methyltransferase, putative	N/A	-2.44394	2.73855	4.34352e-09	1.01496e-08	30.4332	1.93482	8.85447	107.85	45.8	19.93	14.06
PBANKA_0512200	protoporphyrinogen oxidase, putative	PPO	-5.09299	5.70757	2.57798e-105	1.30638e-103	17.2648	2.18385	63.1225	71.16	21.9	13.51	50.43
PBANKA_0512300	RING zinc finger protein, putative	N/A	-1.25952	2.34384	0.00065385	0.00100724	38.8976	5.50064	11.1912	10.91	59.37	71.4	45.86
PBANKA_0512400	rRNA-processing protein EBP2, putative	EBP2	-2.41013	4.48955	6.3406e-19	2.38621e-18	161.902	9.19549	42.0444	478.12	137.29	37.69	138.81
PBANKA_0512500	ribosome biogenesis protein RPF2, putative	N/A	-1.81692	4.19055	2.76059e-12	7.75672e-12	273.746	10.2087	30.2459	396.28	61.84	23.35	194.36
PBANKA_0512600	partial CSTF domain-containing protein, putative	N/A	-2.33305	5.37225	7.8216e-27	4.14678e-26	42.1219	11.8536	50.9819	133.43	123.87	253.21	98.67
PBANKA_0512700	conserved Plasmodium protein, unknown function	N/A	-0.832397	5.24446	0.000269614	0.000431342	829.754	87.4576	130.164	126.91	137.31	1066.64	316.39
PBANKA_0512800	merozoite TRAP-like protein	MTRAP	0.305562	9.04209	0.197337	0.23218	1390.52	456.134	307.471	85.67	57.18	225.02	120.97
PBANKA_0512900	conserved protein, unknown function	N/A	1.57982	5.24079	3.88846e-13	1.14422e-12	429.589	228.585	63.5842	49.23	213.88	477.73	93.02
PBANKA_0513000	inner membrane complex protein 1m, putative	IMC1m	3.51352	11.029	5.08687e-74	1.15461e-72	88.721	5099.02	372.523	13.39	1.83	82.93	44.62
PBANKA_0513100	conserved Plasmodium protein, unknown function	N/A	3.1039	5.81014	8.99154e-50	1.04216e-48	5.5101	37.3978	3.57693	13.03	18.77	10.25	11.03
PBANKA_0513200	WD repeat-containing protein, putative	N/A	-0.0709142	5.91805	0.699501	0.73297	12.7308	50.6611	44.8788	102.77	63.24	15.78	19.29
PBANKA_0513300	conserved protein, unknown function	N/A	-0.50817	4.47821	0.0252209	0.0332666	10.4048	12.0884	14.6991	47.61	54.05	11.55	12.34
PBANKA_0513400	cell division control protein CDC50C, putative	CDC50C	2.18307	2.97326	9.69074e-10	2.36994e-09	41.5004	10.8816	2.04276	74.48	139.47	206.14	28.41
PBANKA_0513500	conserved Plasmodium protein, unknown function	N/A	4.73095	0.615185	2.70486e-06	5.10293e-06	17.1278	8.47886	0.347473	3.27	62.05	12.59	54.13
PBANKA_0513600	adenosine deaminase, putative	ADA	-2.31887	6.26694	1.39904e-26	7.28438e-26	298.294	34.6345	145.752	140.57	2147.65	110.43	105.55
PBANKA_0513700	conserved Plasmodium protein, unknown function	N/A	-6.19089	10.0416	7.51523e-207	4.67877e-204	4.62588	17.8631	1090.73	1.52	2.74	7.1	3.64
PBANKA_0513800	heptatricopeptide repeat and RAP domain-containing protein, putative	HPR2	-1.73051	3.07365	1.88579e-07	3.88755e-07	101.546	4.53116	12.7966	52.91	121.9	264.89	42.69
PBANKA_0513900	ORC3 domain-containing protein, putative	N/A	-1.08948	4.7959	0.000159147	0.000259083	163.824	6.55557	11.7257	49.32	35.44	524.25	244.58
PBANKA_0514000	transcription elongation factor SPT4, putative	SPT4	-1.85617	1.87798	1.65378e-05	2.9405e-05	141.967	6.26933	19.4249	107.77	102.7	83.14	62.48
PBANKA_0514100	pre-mRNA-splicing factor ATP-dependent RNA helicase PRP22, putative	PRP22	0.923347	5.84958	4.00705e-05	6.8805e-05	147.902	31.2948	13.7322	199.61	159.51	103.25	37.5
PBANKA_0514200	claudin-like apicomplexan microneme protein	CLAMP	1.39862	9.56233	4.15582e-12	1.15431e-11	173.692	1270.1	400.647	19.51	8.93	119.79	23.95
PBANKA_0514300	conserved Plasmodium protein, unknown function	N/A	0.344306	9.29871	0.0291048	0.0381241	352.629	362.994	239.13	265.54	154.71	113.85	926.82
PBANKA_0514400	conserved protein, unknown function	N/A	5.35429	2.65454	9.41563e-22	4.02288e-21	28.166	22.9	0.394063	23.94	25.96	16.66	27.55
PBANKA_0514500	26S proteasome regulatory subunit RPN9, putative	RPN9	2.81969	2.30623	9.93193e-08	2.09503e-07	90.7554	9.04755	1.17003	175.43	414.9	254.57	112.83
PBANKA_0514600	tRNA N6-adenosine threonylcarbamoyltransferase, putative	KAE1	-1.87662	4.26534	4.63935e-13	1.3615e-12	19.0704	7.07749	21.9126	80.25	72.12	37.61	10.11
PBANKA_0514700	RNA methyltransferase, putative	N/A	-2.02951	3.30928	1.02544e-12	2.95756e-12	22.5262	8.31373	28.4499	138.09	171.47	55.03	11.25
PBANKA_0514800	calmodulin, putative	N/A	-2.80052	5.49157	6.50398e-31	4.06662e-30	85.9338	23.474	137.284	53.69	75.24	131.2	134.12
PBANKA_0514900	ookinete surface protein P28	P28	3.67127	4.93154	1.50883e-08	3.40874e-08	17351.5	124.88	7.48927	2208.58	74.87	523.11	41744.4
PBANKA_0515000	ookinete surface protein P25	P25	-3.24258	6.00034	6.14008e-30	3.70103e-29	14840	27.8873	220.125	1472.47	66.74	501.07	24976.9
PBANKA_0515200	MORN repeat-containing protein 1, putative	MORN1	1.46224	3.27861	2.31401e-06	4.39027e-06	130.711	17.8437	5.37106	32.44	40.37	199.11	45.11
PBANKA_0515300	SAE2 domain-containing protein, putative	N/A	-0.343525	7.34783	0.0413477	0.0533116	104.097	101.489	107.536	44.67	60.17	399.1	203.04
PBANKA_0515350	OTU-like cysteine protease, putative	OTU	-1.24313	2.49967	0.00398306	0.00574014	19.2402	4.89807	9.42805	5.6	6.27	12.91	38.33
PBANKA_0515400	protein GEXP15	GEXP15	-1.38981	8.84741	1.84929e-20	7.47896e-20	73.3727	189.77	416.013	120.05	123.97	185.44	251.7
PBANKA_0515500	protein phosphatase inhibitor 3, putative	I3	-0.43138	6.50293	0.00640624	0.00899433	190.328	325.708	368.545	108.51	109.02	211.77	26.34
PBANKA_0515600	conserved protein, unknown function	N/A	0.475553	0.613877	0.577448	0.619222	16.1768	1.63338	1.07297	7.5	3.68	50.52	1.83
PBANKA_0515700	conserved Plasmodium protein, unknown function	N/A	3.41007	1.00134	2.9007e-06	5.45586e-06	9.25444	2.15634	0.146872	2.23	14.31	7.59	16.54
PBANKA_0515800	ribosome maturation factor RimM, putative	RimM	1.34225	3.60596	1.75031e-06	3.34554e-06	21.477	12.2172	4.02534	117.55	74.38	50.74	16.26
PBANKA_0515900	mRNA-decapping enzyme subunit 1, putative	DCP1	0.542738	8.76092	0.000853966	0.00130615	174.361	252.089	144.793	285.52	212.41	286.71	209.75
PBANKA_0516000	conserved Plasmodium protein, unknown function	N/A	-1.02548	2.59323	0.00935831	0.0129499	300.652	15.2115	26.7055	69.44	11.08	34.06	873.96
PBANKA_0516100	conserved protein, unknown function	N/A	-0.435693	1.88384	0.441916	0.485106	18.7591	1.93761	2.05087	15.7	64.32	30.6	69.69
PBANKA_0516200	phosphatidylinositol N-acetylglucosaminyltransferase subunit A, putative	PIGA	2.00321	3.85684	8.8165e-12	2.40892e-11	178.092	23.3394	4.95879	30.09	184.12	205.71	68.5
PBANKA_0516300	DER1-like protein, putative	N/A	1.53114	7.11426	5.75678e-24	2.70929e-23	102.73	380.811	110.944	80.73	277.54	118.96	78.92
PBANKA_0516400	conserved protein, unknown function	N/A	-0.422401	3.33038	0.136361	0.164297	18.8753	12.031	13.8163	37.45	54.51	30.53	88.66
PBANKA_0516500	conserved Plasmodium protein, unknown function	N/A	-0.253249	6.94873	0.128135	0.154899	153.895	121.703	121.491	419.51	246.41	334.91	91.56
PBANKA_0516600	leucine-rich repeat protein 1	LRR1	1.183	1.10072	0.0790646	0.098503	103.047	3.8299	1.39562	48.14	164.29	35.6	70.78
PBANKA_0516700	RNA polymerase II-associated protein 1, putative	N/A	2.43706	5.0689	7.45882e-29	4.32254e-28	8.07513	17.3791	2.67052	42.59	49.08	18.49	11.76
PBANKA_0516800	heptatricopeptide repeat-containing protein HPR1	HPR1	5.19223	4.28983	2.48799e-41	2.22185e-40	27.7547	34.5742	0.707575	20.3	102.34	30.56	28.72
PBANKA_0516900	S-adenosylmethionine decarboxylase/ornithine decarboxylase, putative	AdoMetDC/ODC	-1.70276	10.9939	1.01739e-26	5.34838e-26	408.557	332.458	910.53	241.05	232.47	89.16	58.26
PBANKA_0517000	early transcribed membrane protein	ETRAMP10.2	2.6474	5.96925	2.12958e-26	1.10353e-25	4865.7	164.091	21.5944	2421.24	1313.68	579.22	218.63
PBANKA_0517200	haloacid dehalogenase-like hydrolase, putative	HAD1	2.76075	1.15086	0.000739616	0.00113535	93.6327	4.73557	0.539314	586.8	238.42	61.98	45.65
PBANKA_0517300	WD repeat-containing protein 70, putative	WDR70	1.86958	2.76448	1.02881e-06	2.00876e-06	29.4734	6.8175	1.44786	130.09	100.42	36.2	22.5
PBANKA_0517400	pre-mRNA-splicing factor CEF1, putative	CEF1	-1.48838	7.67657	9.78234e-17	3.39422e-16	145.021	58.2326	137.77	160.65	206.22	251.83	82.04
PBANKA_0517500	bromodomain protein 1, putative	BDP1	-1.5322	5.42006	1.31094e-13	3.94277e-13	501.884	22.0582	54.3725	573.48	174.04	166.61	98.45
PBANKA_0517600	plasmepsin VII	N/A	1.99008	0.557179	0.0586872	0.0741975	731.788	1.83386	0.45337	94.04	9.59	33.39	2531.46
PBANKA_0517700	ubiquitin-conjugating enzyme E2, putative	N/A	-2.65081	6.4863	1.44605e-30	8.85098e-30	174.563	62.9183	329.262	62.06	168.43	94.21	126.55
PBANKA_0517800	Sec1 family protein, putative	SLY1	0.210023	2.89841	0.653019	0.690406	58.7002	5.87352	4.48318	44.36	108.88	89.06	38.66
PBANKA_0517900	conserved protein, unknown function	N/A	1.80239	1.52685	0.000423977	0.000665115	111.763	12.6622	2.74237	50.18	135.86	140.96	50.29
PBANKA_0518000	ribosomal protein L27, putative	RPL27	1.4328	1.83042	0.00190908	0.0028155	109.94	10.3969	3.18343	42.71	103.11	95.71	110.8
PBANKA_0518100	thioredoxin-like associated protein 2, putative	TLAP2	2.12367	4.57083	5.80095e-16	1.95518e-15	8.20748	30.0739	5.89157	3.36	4.74	5.06	16.79
PBANKA_0518200	flavoprotein subunit of succinate dehydrogenase, putative	SDHA	1.85794	2.86966	6.17829e-07	1.23057e-06	77.1717	7.97822	1.79117	4.83	98.18	44.93	31.4
PBANKA_0518300	armadillo repeat protein, putative	N/A	3.97407	2.85875	9.34646e-17	3.25075e-16	30.9358	4.25891	0.173194	7.12	54.04	43	33.53
PBANKA_0518500	ADP-ribosylation factor, putative	N/A	1.20343	1.50622	0.0387064	0.0500801	438.712	9.19737	3.68751	44.94	29.34	179.83	864.99
PBANKA_0518600	conserved protein, unknown function	N/A	-0.3471	4.05753	0.287987	0.330188	21.4904	21.268	22.279	10.7	66.26	10.51	22.92
PBANKA_0518700	methionine--tRNA ligase, putative	N/A	-1.41833	6.43438	2.29352e-12	6.48615e-12	228.667	25.8613	58.1871	341.07	209	120.02	53.26
PBANKA_0518800	U2 snRNA/tRNA pseudouridine synthase, putative	N/A	-0.507345	2.33158	0.240923	0.279836	8.45334	1.86058	2.20445	116.53	78.15	7.67	5.37
PBANKA_0518900	conserved Plasmodium membrane protein, unknown function	N/A	2.22661	2.18922	6.8221e-05	0.000114569	25.0464	6.54736	1.24938	7.17	21.97	39.71	15.21
PBANKA_0519000	S-antigen, putative	N/A	2.56999	4.38488	1.03813e-15	3.46414e-15	808.583	22.0238	3.16117	451.21	6.71	1826.22	117.96
PBANKA_0519100	merozoite surface protein, putative	N/A	5.6087	2.09598	1.10506e-09	2.69644e-09	3335.78	11.2098	0.18828	720.79	5.81	8382.8	140.29
PBANKA_0519200	conserved Plasmodium protein, unknown function	N/A	5.81987	2.28711	1.34723e-14	4.25758e-14	2474.99	9.86305	0.201076	260.11	1.7	1122.58	60.46
PBANKA_0519300	conserved Plasmodium protein, unknown function	N/A	6.28443	2.69184	1.47834e-18	5.52541e-18	307.815	9.28494	0.137303	64.93	0.6	772.57	26.33
PBANKA_0519400	conserved Plasmodium protein, unknown function	N/A	5.75696	5.27887	3.3413e-51	4.02248e-50	872.216	60.4535	0.908677	323.69	3.27	4157.47	106.02
PBANKA_0519500	conserved Plasmodium protein, unknown function	N/A	0.852357	5.01382	0.00121677	0.0018342	22.2122	83.5181	39.8834	25.55	101.45	58.6	27.43
PBANKA_0519600	conserved protein, unknown function	N/A	5.10785	4.75677	3.39148e-43	3.20609e-42	51.4641	109.775	2.45005	38.76	121.72	50.09	53.16
PBANKA_0519700	phosducin-like protein 2, putative	PhLP2	1.97083	2.70519	6.09938e-05	0.000102868	130.583	21.2928	4.63985	86.66	396.75	86.46	66.96
PBANKA_0519800	acetyl-CoA transporter 1	AT1	2.79291	2.23559	4.55753e-07	9.14864e-07	95.1318	6.04298	0.832972	30.43	131.37	225.15	67.1
PBANKA_0519900	conserved Plasmodium protein, unknown function	N/A	-0.589517	8.05198	0.000362774	0.000571365	367.967	65.07	82.4022	495.1	271.46	179.57	100.72
PBANKA_0520000	pyruvate kinase 2, putative	N/A	1.47966	1.46244	0.00767398	0.0107053	38.6302	2.23946	0.666094	15.2	56.87	49.05	14.21
PBANKA_0520200	ADP,ATP carrier protein 1, putative	AAC1	-1.00528	4.15322	0.00167885	0.00249113	427.399	19.2808	32.2398	493.72	401.71	293.04	283.9
PBANKA_0520300	conserved Plasmodium protein, unknown function	N/A	0.0391494	3.60185	0.896943	0.912011	18.4251	5.29896	4.31809	13.79	43.11	54.66	10.73
PBANKA_0520400	dynamin-like protein, putative	DYN2	1.13463	4.19634	0.000352191	0.0005553	116.45	15.8508	6.01434	22.54	16.93	210.64	38.09
PBANKA_0520500	TFIIH basal transcription factor complex helicase XPB subunit, putative	XPB	0.508136	5.221	0.0119586	0.0163372	33.1068	24.1766	14.0712	34.01	62.76	61.91	16.49
PBANKA_0520600	enhancer of rudimentary homolog, putative	ERH	4.84873	5.06388	2.77555e-66	4.98054e-65	213.959	284.364	8.3415	647.82	565.17	272.07	73.33
PBANKA_0520700	WD repeat-containing protein, putative	N/A	5.7118	6.1932	6.41182e-109	3.53705e-107	86.1796	73.7303	1.16192	69.01	40.98	22.23	70.79
PBANKA_0520900	antigen UB05, putative	N/A	4.16801	1.65749	3.31249e-09	7.79051e-09	1147.3	18.8825	0.932928	1120.89	1151.62	2560.18	174.79
PBANKA_0521000	GDP dissociation inhibitor, putative	N/A	1.08824	0.987529	0.110512	0.134943	22.7436	1.17045	0.478717	56.94	92.53	50.22	9.92
PBANKA_0521300	zinc finger protein, putative	N/A	-3.56063	8.67214	3.75725e-79	1.00455e-77	259.02	11.1643	110.45	288.69	146.33	95.31	54.08
PBANKA_0521400	serine/threonine protein kinase RIO2, putative	RIO2	-3.40532	5.21247	4.45346e-55	5.93522e-54	94.2692	5.47234	48.4928	283.62	117.18	67.81	50.82
PBANKA_0521500	conserved Plasmodium protein, unknown function	N/A	2.80015	3.99125	1.73681e-17	6.22451e-17	9.70258	10.3634	1.28559	3.59	4.36	3.52	37.33
PBANKA_0521600	holo-[acyl-carrier-protein] synthase, putative	ACPS	2.17215	4.56095	6.37851e-15	2.0305e-14	36.6676	34.4487	6.51743	34.17	170.94	55.54	21.18
PBANKA_0521700	AP2 domain transcription factor, putative	ApiAP2	-3.28609	12.5976	1.20714e-74	2.78345e-73	266.747	201.884	1656.67	203.55	117.18	77.29	55.67
PBANKA_0521800	ribosome-recycling factor, putative	RRF2	1.49585	2.8406	0.000438189	0.000686669	33.9268	17.8291	5.56757	21.56	135.07	68.36	25.76
PBANKA_0521900	conserved Plasmodium protein, unknown function	N/A	1.81391	4.16356	6.45766e-08	1.38497e-07	207.881	65.4453	14.7957	41	207.03	140.82	130.66
PBANKA_0522000	apicomplexan kinetochore protein 6	AKIT6	0.0319994	4.92982	0.909078	0.922197	45.3284	32.2245	26.696	48.27	117.63	409.39	133.63
PBANKA_0522100	conserved Plasmodium protein, unknown function	N/A	2.63759	8.30913	1.0505e-50	1.24068e-49	30.0753	151.086	20.1991	12.09	3.53	14.99	70.41
PBANKA_0522200	conserved Plasmodium protein, unknown function	N/A	0.460825	7.65154	0.00160095	0.00238039	201.543	946.07	578.333	78.2	3.13	29.51	1589.42
PBANKA_0522400	steroid dehydrogenase, putative	N/A	0.899938	3.67359	0.00175848	0.00260573	61.7374	24.04	10.9124	5.76	10.12	14.22	73.94
PBANKA_0522500	transmembrane emp24 domain-containing protein, putative	N/A	5.29829	3.09872	2.23153e-23	1.02369e-22	34.9815	19.0645	0.327906	126.35	160.54	115.59	65.28
PBANKA_0522600	erythrocyte membrane-associated antigen, putative	N/A	-1.78263	9.41085	3.37389e-24	1.60517e-23	44.9206	50.2111	144.778	147.99	128.41	107.12	84.91
PBANKA_0522700	alpha tubulin 2	N/A	2.697	5.07639	4.25379e-33	2.87411e-32	2931.88	61.1242	7.96528	182.15	755.53	1371.17	844.23
PBANKA_0522800	40S ribosomal protein S19, putative	RPS19	2.67144	8.24998	6.35413e-67	1.15863e-65	863.284	1480.26	195.517	1885.19	1665.92	870.77	213.5
PBANKA_0522900	pre-mRNA-splicing helicase BRR2, putative	BRR2	0.0526721	6.49872	0.772368	0.7999	28.938	18.2575	14.9918	227.65	159.8	127.9	47.97
PBANKA_0523000	conserved Plasmodium protein, unknown function	N/A	-3.59556	2.28317	2.53159e-11	6.73134e-11	15.4586	3.08298	30.8034	85.65	84.2	67.91	28.18
PBANKA_0523100	eukaryotic initiation factor 4A-III, putative	EIF4A3	-3.10334	4.9024	4.75645e-38	3.86728e-37	61.2486	8.04414	58.1027	134.48	158.63	69.27	35.81
PBANKA_0523200	serpentine receptor 12, putative	SR12	0.567172	3.53033	0.0898751	0.110956	12.0589	14.2532	7.73608	12.36	47.5	44.09	12.63
PBANKA_0523300	methyltransferase, putative	N/A	1.30057	-0.0279636	0.177179	0.210165	60.8904	1.88975	0.65089	13.38	171.74	102.81	56.09
PBANKA_0523400	conserved Plasmodium protein, unknown function	N/A	-2.439	2.18613	4.94126e-08	1.072e-07	33.9186	3.116	14.4059	63.53	201.33	243.63	85.13
PBANKA_0523600	BSD-domain protein, putative	N/A	0.110076	1.64495	0.846244	0.868157	143.91	10.5179	7.70356	60.34	204.56	155.09	327.86
PBANKA_0523700	conserved Plasmodium protein, unknown function	N/A	-2.6545	7.58295	4.31637e-36	3.2601e-35	823.368	77.5495	408.718	593.14	4.75	5595.31	282.95
PBANKA_0523800	apical asparagine-rich protein AARP, putative	AARP	5.27695	2.23396	5.08044e-18	1.84967e-17	279.145	21.84	0.360111	77.58	1.75	794.91	29.84
PBANKA_0523900	glideosome associated protein with multiple membrane spans 2, putative	GAPM2	1.10515	7.07531	2.18855e-10	5.54517e-10	2774.04	242.985	94.471	407.6	39.24	2715.97	5815.5
PBANKA_0524000	conserved Plasmodium protein, unknown function	N/A	-2.77985	5.18441	3.35702e-27	1.80171e-26	26.3567	3.87323	22.5499	60.76	82.11	109.77	34.78
PBANKA_0524300	tryptophan-rich protein IPIS2	IPIS2	2.89199	3.77331	5.60103e-20	2.22104e-19	1324.92	30.495	3.3428	3319.4	1101.43	2446.88	408.74
PBANKA_0524600	PIR protein	N/A	-0.306493	2.52793	0.435879	0.479082	175.238	10.552	11.3583	66.45	134.54	118.4	82.22
PBANKA_0524700	Plasmodium exported protein, unknown function	N/A	1.11376	1.73662	0.0488386	0.0623977	390.78	2.12136	0.86718	1019.95	359.14	280.45	180.53
PBANKA_0600031	PIR protein	N/A	-0.360282	0.228101	0.700406	0.733743	1.01033	0.579667	0.620694	5.22	1.04	0.37	6.13
PBANKA_0600041	PIR protein	N/A	0.174801	0.650924	0.867898	0.886407	5.47889	0.948683	0.699183	12.88	4.18	1.05	2.06
PBANKA_0600071	conserved rodent malaria protein, unknown function	N/A	-3.24902	1.30933	3.06789e-07	6.22434e-07	0.327564	0.156633	1.2006	0.5	0.38	0.95	0.7
PBANKA_0600351	reticulocyte binding protein, putative	Pb235	-2.25208	1.44329	7.6049e-05	0.000126933	93.8466	0.172691	0.653197	10.59	2.17	24.09	2.16
PBANKA_0600500	GPN-loop GTPase, putative	N/A	-2.8681	5.26522	1.94675e-34	1.384e-33	39.9241	9.73904	60.2897	152.26	70.63	47.15	27.35
PBANKA_0600700	conserved Plasmodium protein, unknown function	N/A	-2.41973	1.00937	0.000184413	0.000299208	102.788	1.73797	8.26061	22.68	11.02	17.49	167.91
PBANKA_0600800	cytochrome c oxidase assembly protein COX19, putative	COX19	0.554392	2.25513	0.235556	0.274113	109.308	12.3553	6.57416	90.71	245.19	296.5	271.79
PBANKA_0600900	conserved protein, unknown function	N/A	0.501211	5.92654	0.00936029	0.0129499	162.312	168.238	101.435	33.22	50.96	152.48	133.21
PBANKA_0601000	ATP-dependent DNA/RNA helicase PSH2, putative	PSH2	0.84302	5.21532	0.00100123	0.00151981	34.8226	25.7254	11.8859	16.09	46.13	36.7	42.65
PBANKA_0601100	mitochondrial phosphate carrier protein, putative	PIC	2.58837	1.85257	4.62391e-06	8.54217e-06	383.73	7.70578	0.988743	43.68	317.62	337.04	438.23
PBANKA_0601200	dynein heavy chain, putative	N/A	1.4847	1.67434	0.00185812	0.00274684	30.7222	0.352896	0.10747	5.89	1.33	5.38	36.82
PBANKA_0601300	peptidyl-prolyl cis-trans isomerase, putative	CYP26	-0.0211482	2.73903	1	1	68.2733	13.5964	11.2713	10.5	94.07	26.42	71.23
PBANKA_0601500	trimethylguanosine synthase, putative	TGS1	0.0676189	2.69422	0.828324	0.851778	16.7724	3.28241	2.53648	27.3	39.79	38.97	40.17
PBANKA_0601600	nuclear export mediator factor NEMF, putative	NEMF	1.95382	11.7537	2.71045e-25	1.33925e-24	139.086	1536.75	331.354	77.99	336.9	442.07	142.48
PBANKA_0601700	AATF domain-containing protein, putative	N/A	1.14429	7.48253	1.57094e-13	4.69881e-13	123.305	281.539	107.445	340.42	137.31	25.28	35.89
PBANKA_0601800	DNA/RNA-binding protein, putative	N/A	-1.29971	2.2224	0.000884696	0.00134902	81.2476	14.8393	30.4933	15.55	80.67	41.02	44.01
PBANKA_0601900	high mobility group protein B1, putative	HMGB1	-1.38303	7.31993	2.49026e-09	5.93683e-09	1970.14	411.864	891.275	747.59	1166.22	11018.4	715.37
PBANKA_0602000	origin recognition complex subunit 1, putative	ORC1	-3.7585	8.58865	2.00397e-77	5.04816e-76	139.478	24.8374	283.989	50.89	56.09	174.83	181.83
PBANKA_0602100	conserved Plasmodium protein, unknown function	N/A	-0.977382	3.21022	0.00156024	0.00232303	76.6528	21.6943	36.04	125.35	295.47	108.51	111.98
PBANKA_0602200	signal recognition particle subunit SRP14, putative	SRP14	-0.214348	1.12189	0.718341	0.750078	29.088	9.03672	9.30077	136.07	165.13	84.36	65.32
PBANKA_0602300	TBCC domain-containing protein, putative	N/A	0.696917	6.21209	6.97881e-05	0.000117156	62.5245	54.8132	28.3829	43.79	112.44	108.62	74.37
PBANKA_0602400	major facilitator superfamily domain-containing protein, putative	MFS4	-2.51647	6.33869	2.11428e-40	1.83546e-39	51.9012	11.6234	55.5647	17.96	59.6	169.67	75.79
PBANKA_0602500	threonylcarbamoyl-AMP synthase, putative	SUA5	-3.24414	4.11885	1.95215e-23	8.9836e-23	27.3217	3.08813	25.3903	105.91	28.86	6.09	26.18
PBANKA_0602600	cytochrome c1 heme lyase	CC1HL	-4.36789	3.05779	3.7246e-28	2.09713e-27	29.7395	2.39506	42.1228	81.29	87.11	12.4	25.43
PBANKA_0602700	nucleosome assembly protein, putative	NAPL	3.5347	3.58321	1.48331e-14	4.67408e-14	460.854	28.4319	2.05708	413.93	1543.97	819.51	306.7
PBANKA_0602800	ubiquitin-conjugating enzyme E2, putative	UBC	1.52991	4.80102	2.46781e-05	4.32263e-05	1914.56	132.844	40.1624	759.37	675.24	615.85	1662.37
PBANKA_0602900	conserved Plasmodium protein, unknown function	N/A	2.94597	5.91403	4.03497e-34	2.83162e-33	164.298	315.17	34.7258	18.5	35.28	19.62	161.97
PBANKA_0603000	conserved Plasmodium protein, unknown function	N/A	2.27941	3.83697	2.47189e-14	7.72776e-14	39.4024	11.9784	2.14497	23.86	90.27	30.91	142.94
PBANKA_0603200	eukaryotic translation initiation factor 5A, putative	EIF5A	-0.568097	3.54967	0.0379186	0.0491228	837.605	28.4004	35.6772	865.23	1272.14	441.32	70.51
PBANKA_0603300	sexual stage-specific protein G37	G37	0.592927	0.880757	0.3578	0.401363	299.479	2.6771	1.45903	93.84	9.8	33.73	1265.35
PBANKA_0603400	snRNA-activating protein complex subunit 1, putative	N/A	-0.605285	0.624583	0.37643	0.419775	27.3034	1.84114	2.20045	135.75	127.06	117.58	54.57
PBANKA_0603600	conserved protein, unknown function	N/A	1.49409	0.618827	0.0686802	0.0861567	105.315	6.84776	2.46422	24.01	236.04	51.15	30.65
PBANKA_0603650	conserved Plasmodium protein, unknown function	N/A	-2.25448	3.27744	2.02747e-12	5.76367e-12	618.26	16.3192	66.5282	88.4	13.02	243	189.93
PBANKA_0603700	conserved protein, unknown function	N/A	-3.36192	7.13486	1.1425e-88	4.04797e-87	104.705	18.4023	159.745	29.66	35.84	179.53	103.41
PBANKA_0603800	O-phosphoseryl-tRNA(Sec) selenium transferase, putative	SEPSECS	0.0296252	1.2846	1	1	16.3816	1.85867	1.54736	83.95	122.59	41.33	4.23
PBANKA_0603900	HAD domain ookinete protein	HADO	-2.37072	3.54079	1.0036e-16	3.47948e-16	113.603	5.07357	22.1274	14.31	1.06	192.84	14.21
PBANKA_0604100	kelch domain-containing protein, putative	N/A	0.713034	5.71862	8.46338e-05	0.000140669	80.0835	34.98	18.1288	34.51	129.06	123.72	47.36
PBANKA_0604200	zinc finger protein, putative	N/A	-0.0402927	7.01922	0.827296	0.850922	318.426	53.2515	46.0897	157.9	193.73	189.88	112.13
PBANKA_0604300	tetratricopeptide repeat protein, putative	TRP1	1.07525	4.33433	0.00204223	0.00300373	1267.62	39.1791	15.7473	166.96	1108.93	1064.35	503.27
PBANKA_0604500	high mobility group protein B3, putative	HMGB3	-2.42474	10.6499	1.57552e-42	1.46712e-41	351.773	108.964	491.066	731.17	347.96	454.93	77.92
PBANKA_0604600	conserved protein, unknown function	N/A	-1.1243	7.43761	4.27199e-09	9.98784e-09	114.772	45.3958	83.3432	80.76	102.33	162.18	194.11
PBANKA_0604700	shewanella-like protein phosphatase 2, putative	SHLP2	2.15351	1.71031	0.000310368	0.000493823	73.2154	7.08326	1.45583	21.38	138.74	146.25	51.4
PBANKA_0604800	eukaryotic translation initiation factor 3 subunit C, putative	EIF3C	0.0358457	7.96575	0.845159	0.867453	199.384	132.869	108.248	721.7	578.18	126.71	82.08
PBANKA_0604900	conserved Plasmodium protein, unknown function	N/A	-0.45003	11.9811	0.00253212	0.00370675	63.6292	673.286	772.391	40.71	6.51	335.64	27.95
PBANKA_0605000	thiosulfate sulfurtransferase, putative	TUM1	-0.010519	5.44634	0.961717	0.969727	13.55	56.0885	47.4087	4.74	6.04	34.19	10.07
PBANKA_0605100	Tat binding protein 1(TBP-1)-interacting protein, putative	N/A	-1.97764	5.49455	1.01303e-20	4.13758e-20	50.9558	12.6716	42.2128	63.78	6.08	49.79	668.35
PBANKA_0605200	DNA-directed RNA polymerase III subunit RPC2, putative	RPC2	0.550803	8.47002	0.00095075	0.0014457	111.217	143.886	82.9712	182.32	162.17	103.07	32.86
PBANKA_0605300	eukaryotic translation initiation factor 5, putative	EIF5	1.01142	8.30957	7.66744e-10	1.8889e-09	150.523	398.928	166.869	426.37	472.5	142.57	186.63
PBANKA_0605400	conserved Plasmodium protein, unknown function	N/A	0.841504	0.606537	0.311662	0.354627	13.0719	1.13489	0.604899	35.26	64.65	23.15	12.25
PBANKA_0605500	conserved Plasmodium protein, unknown function	N/A	-5.48374	9.69038	3.30062e-115	2.17941e-113	56.1107	26.6246	1016.56	16.51	8.32	31.37	95.36
PBANKA_0605600	conserved Plasmodium protein, unknown function	N/A	-2.4054	8.30925	5.8635e-36	4.41332e-35	179.745	21.4612	94.4916	157.21	178.64	604.22	497.16
PBANKA_0605700	pre-rRNA-processing protein ESF1, putative	N/A	0.761543	7.90763	1.0034e-05	1.81294e-05	309.195	186.947	93.0612	587.69	447.79	183.48	185.68
PBANKA_0605800	LIMP protein	LIMP	3.46277	7.70053	7.47144e-44	7.15616e-43	647.398	1661.9	123.624	157.68	20.03	35.93	1906.72
PBANKA_0605900	conserved Plasmodium protein, unknown function	N/A	1.04361	11.7946	1.70685e-09	4.12102e-09	66.968	6617.57	2691.63	20.52	15.3	17.76	86.81
PBANKA_0606000	RNA-binding protein, putative	N/A	1.26652	1.75578	0.00380584	0.0055011	66.2207	11.0699	3.87168	13.99	96.66	63.81	27.37
PBANKA_0606100	tRNA dimethylallyltransferase, putative	MiaA	-1.07713	2.98839	0.00408365	0.00587345	23.5228	4.6544	8.54903	60.48	51.92	27.71	14.67
PBANKA_0606200	41-3 protein, putative	N/A	0.199077	1.39975	0.710256	0.742633	1379.46	3.33741	2.19709	165.02	28.24	60.11	2595.76
PBANKA_0606300	conserved Plasmodium protein, unknown function	N/A	-1.10129	6.15864	5.27343e-07	1.05372e-06	105.005	25.3681	44.9858	47.63	44.47	63.59	241.24
PBANKA_0606400	conserved Plasmodium protein, unknown function	N/A	0.252935	3.19231	0.553948	0.596223	16.4454	11.718	7.88207	16.2	46.62	25.92	58.96
PBANKA_0606500	ribosomal protein L29, apicoplast, putative	N/A	-0.914241	1.065	0.0862888	0.106831	27.0442	5.40664	9.16659	10.47	57.14	61.81	42.65
PBANKA_0606600	conserved Plasmodium protein, unknown function	N/A	-3.18523	7.63758	2.01013e-55	2.71212e-54	31.364	4.51947	34.3393	102.89	35.04	8.78	17.02
PBANKA_0606700	cysteine repeat modular protein 3	CRMP3	2.48725	7.9674	4.94243e-46	5.05613e-45	3.3868	60.6917	8.99767	3.11	2.37	3.02	8.23
PBANKA_0606800	acyl carrier protein, mitochondrial, putative	N/A	2.45181	3.67325	5.78323e-16	1.95072e-15	87.6857	61.1049	9.10323	228.12	327.24	119.18	86.02
PBANKA_0606900	amino acid transporter, putative	N/A	5.74587	3.5605	1.86511e-24	8.93202e-24	15.9717	6.80194	0.110423	7.26	37.3	18.99	19.15
PBANKA_0607000	conserved Plasmodium protein, unknown function	N/A	2.3204	1.65417	7.29369e-05	0.000122019	32.6131	1.4646	0.235478	6.58	4.91	7.99	80.98
PBANKA_0607200	conserved protein, unknown function	N/A	-0.740901	2.06024	0.0639179	0.0805302	7.94372	3.83402	5.3037	25.88	46.75	11.09	15.5
PBANKA_0607300	zinc finger protein, putative	N/A	-0.285605	8.61078	0.0893441	0.110363	97.13	193.831	199.758	128.84	109.14	60.52	76.6
PBANKA_0607400	protein phosphatase PPM11, putative	PPM11	-0.475318	6.75483	0.0197901	0.0264394	176.855	31.4357	36.3182	61.71	110.05	416.09	141.08
PBANKA_0607500	mago-binding protein, putative	N/A	2.71109	1.05624	0.00147672	0.00220395	28.4428	9.10303	1.41716	28.11	208.84	29.58	21.42
PBANKA_0607600	U6 snRNA-associated Sm-like protein LSm7, putative	LSM7	1.26516	2.96957	0.00047265	0.000737225	324.655	45.3803	15.6175	143.49	449.08	273.66	270.54
PBANKA_0607700	telomere repeat-binding zinc finger protein, putative	TRZ	-1.25595	8.02762	1.57895e-14	4.96468e-14	235.256	60.5749	121.076	326.24	447.36	1813.03	547.64
PBANKA_0607800	cytosolic iron-sulfur protein assembly protein 1, putative	CIA1	1.99873	5.8025	1.22076e-21	5.19033e-21	267.962	66.5298	14.0645	30.61	22.31	177.46	90.49
PBANKA_0607900	cGMP-specific 3',5'-cyclic phosphodiesterase alpha, putative	PDEalpha	-1.25795	7.50636	8.12088e-14	2.47143e-13	20.3507	55.0161	110.402	3.52	10.38	5.86	24.03
PBANKA_0608000	porphobilinogen deaminase	PBGD	-2.12166	5.54616	1.15577e-29	6.8998e-29	27.3732	19.6339	72.35	3.9	5.55	9.74	65.96
PBANKA_0608100	conserved protein, unknown function	N/A	-1.18279	7.77853	2.66128e-13	7.87898e-13	143.205	283.725	537.77	35.63	141.58	373.48	64.32
PBANKA_0608200	ATP synthase mitochondrial F1 complex assembly factor 1, putative	ATP11	-0.744296	6.45098	6.28587e-05	0.000105931	94.4335	167.942	237.125	31.97	155.98	304.33	107.33
PBANKA_0608300	ABC transporter B family member 7, putative	ABCB7	2.08155	2.94592	1.52993e-09	3.70207e-09	30.8762	6.96927	1.35179	37.19	48.36	34.17	31.92
PBANKA_0608400	50S ribosomal protein L1, apicoplast, putative	RPL1	0.814319	1.19763	0.248801	0.288064	28.2081	3.52039	1.72733	163.81	160.68	74.1	67.16
PBANKA_0608500	SNARE protein, putative	N/A	0.805493	6.79444	7.20192e-07	1.42276e-06	48.0988	222.268	106.669	45.17	38.2	128.12	154.37
PBANKA_0608600	zinc finger protein, putative	N/A	3.40439	4.03361	3.15335e-27	1.69658e-26	660.53	15.5411	1.17932	198.24	19.23	50.13	3944.93
PBANKA_0608700	conserved Plasmodium protein, unknown function	N/A	1.10886	4.2175	9.95489e-05	0.000164831	19.078	60.4399	23.9701	85.76	128.01	24.65	63.08
PBANKA_0608800	conserved Plasmodium protein, unknown function	N/A	0.317706	7.26131	0.0337495	0.0438914	8.46813	150.606	101.481	7.96	4.22	39.88	39.13
PBANKA_0608900	general transcription factor 3C polypeptide 5, putative	N/A	2.98291	4.30586	6.11583e-26	3.11001e-25	26.4574	18.545	2.00193	7.3	76.55	32.49	16.94
PBANKA_0609000	conserved Plasmodium protein, unknown function	N/A	2.41044	2.22197	0.000124264	0.00020397	10.5864	6.85828	1.25606	6.73	65.4	23.53	20.8
PBANKA_0609100	kelch protein, putative	N/A	0.696531	9.50233	1.42039e-06	2.73293e-06	268.37	373.532	194.035	202.81	88.16	50.44	45.84
PBANKA_0609200	conserved Plasmodium protein, unknown function	N/A	0.72046	4.8466	0.00164138	0.00243806	31.6516	37.5681	19.346	23.52	40.19	55.27	51.79
PBANKA_0609300	GPI mannosyltransferase 1, putative	PIGM	2.61928	7.08632	1.8332e-49	2.09687e-48	30.5014	248.895	34.182	17.26	47.2	64.23	24.76
PBANKA_0609500	kinesin-X3	N/A	1.26428	11.7699	2.95927e-15	9.62426e-15	418.7	1498.98	522.642	143.11	8.45	43.7	2282.75
PBANKA_0609600	HSP20-like chaperone, putative	N/A	0.595699	6.01584	0.00243476	0.00356901	6.68889	160.471	89.0751	1.27	2.4	3.68	8.62
PBANKA_0609700	conserved Plasmodium protein, unknown function	N/A	-2.21393	5.37744	4.36154e-25	2.14049e-24	13.8097	5.04909	19.8891	78.43	92.98	63.45	36.35
PBANKA_0609800	DNA helicase MCM8, putative	MCM8	3.35034	1.03212	4.87663e-05	8.28552e-05	18.7176	1.33751	0.132124	7.59	16.65	28.87	19.66
PBANKA_0609900	heat shock protein DNAJ homologue Pfj4, putative	N/A	-2.00338	6.86659	3.55457e-36	2.68937e-35	425.113	93.1953	313.71	285.8	449.7	392.43	146.89
PBANKA_0610000	ribosomal protein S18, mitochondrial, putative	mtRPS18	0.0492516	1.56496	0.964021	0.971601	40.3188	3.44919	2.78048	137.78	133.16	108.31	68.16
PBANKA_0610100	lysine-specific histone demethylase 1, putative	LSD1	-0.86976	6.9965	1.06616e-06	2.07797e-06	38.7924	16.1948	24.661	276.92	185.64	203.32	86.4
PBANKA_0610200	DNA replication licensing factor MCM5, putative	MCM5	0.254849	5.89864	0.151251	0.181136	340.235	41.5421	29.1758	36.6	40.59	382.41	138.99
PBANKA_0610300	polyubiquitin, putative	N/A	-1.59366	7.03336	9.52738e-16	3.18163e-15	1035.81	139.2	354.902	72.86	245.09	685.9	95.45
PBANKA_0610400	non-SERCA-type Ca2+ -transporting P-ATPase, putative	ATP4	0.980906	7.45266	2.16317e-08	4.81711e-08	142.349	75.4583	32.2441	479.34	332.31	64.77	69.23
PBANKA_0610500	glutathione peroxidase-like thioredoxin peroxidase	TPx(Gl)	1.81314	3.41795	2.0234e-07	4.15355e-07	379.258	36.8821	8.89976	120.05	171.42	237.76	49.59
PBANKA_0610600	peripheral plastid protein 1, putative	PPP1	0.842479	3.0922	0.0732112	0.0915508	63.8756	10.1593	4.56152	63.44	85.94	115.2	78.69
PBANKA_0610700	conserved Plasmodium protein, unknown function	N/A	-1.44672	1.15137	0.0216327	0.0287864	60.167	2.30086	4.93316	9.27	4.11	19.86	49.73
PBANKA_0610800	eukaryotic translation initiation factor eIF2A, putative	N/A	-4.04535	5.75398	5.05455e-59	7.54374e-58	70.6421	4.91536	68.3456	225.79	262.87	170.48	64.74
PBANKA_0610900	HSP40, subfamily A, putative	HSP40	-1.9322	7.35153	1.76933e-33	1.20858e-32	525.725	78.1751	252.332	1338.67	1510.08	302.21	170.95
PBANKA_0611000	trafficking protein particle complex subunit 5, putative	N/A	-3.0955	4.52051	1.30588e-35	9.61323e-35	107.356	13.0483	94.7911	38.65	181.32	130.54	40.89
PBANKA_0611100	succinyl-CoA ligase, putative	N/A	-0.818487	3.73984	0.00514644	0.0073056	31.652	4.9564	7.48551	17.56	95.75	78.55	27.2
PBANKA_0611300	YrhK domain-containing protein, putative	N/A	1.95366	1.49971	0.000876637	0.00133767	95.8256	8.72331	1.71398	14.1	75.43	55.29	154.1
PBANKA_0611400	pantothenate kinase 2, putative	PANK2	-0.2859	1.80267	0.632274	0.671242	41.1306	2.08226	2.10722	8.34	63.94	65.38	24.06
PBANKA_0611500	conserved Plasmodium protein, unknown function	N/A	-0.147572	1.26002	0.846853	0.868578	112.874	4.88676	4.30276	30.44	7.47	296.33	64.47
PBANKA_0611600	ribonucleoside-diphosphate reductase large subunit, putative	N/A	-0.209262	6.21927	0.19629	0.231073	1297.11	39.8365	38.6455	233.89	181.07	884.36	2907.7
PBANKA_0611700	conserved protein, unknown function	N/A	1.10327	1.53835	0.0292378	0.0382868	111.942	9.86725	3.40889	20.84	16.59	146.98	59.69
PBANKA_0611800	N-acetyltransferase, GNAT family, putative	NAT8	-1.7453	8.75086	1.75314e-27	9.50271e-27	152.005	191.072	534.819	183.63	175.65	248.26	85.56
PBANKA_0611900	histidine triad protein, putative	N/A	-0.212196	2.23881	0.587347	0.6286	118.923	10.2514	9.88085	21.23	79.44	97.14	101.76
PBANKA_0612100	conserved protein, unknown function	N/A	-1.35963	1.93442	0.000605421	0.000933956	13.1458	1.291	2.79548	10.12	84.97	28.47	28.55
PBANKA_0612200	apicomplexan kinetochore protein 3	AKIT3	-2.1643	7.09909	1.39314e-27	7.56078e-27	101.531	19.562	73.6119	38.25	36.7	331.74	73.08
PBANKA_0612300	apicomplexan kinetochore protein 7	AKIT7	2.96336	5.73939	3.91099e-21	1.62634e-20	58.6941	53.7861	6.08981	59.64	113.99	78.93	67.31
PBANKA_0612400	AP2 domain transcription factor AP2-Z	AP2-Z	7.45846	7.46573	2.6452e-129	2.45272e-127	1362.17	155.173	0.687044	325.84	18.32	112.92	5023.52
PBANKA_0612500	mediator of RNA polymerase II transcription subunit 8, putative	MED8	-0.215127	3.05081	0.482564	0.525754	27.7586	18.3874	18.0349	19.74	69.53	48.81	133.95
PBANKA_0612600	PP-loop family protein, putative	N/A	-0.561031	3.98203	0.0546758	0.0693876	6.86785	6.49208	8.27614	50.55	59.84	42.38	36.44
PBANKA_0612700	golgin subfamily A member 6-like protein, putative	N/A	0.00121211	4.73714	0.9842	0.989422	20.1128	21.7661	18.0042	11.03	20.48	53.49	62.73
PBANKA_0612800	DEAD box ATP-dependent RNA helicase, putative	N/A	2.90738	3.59912	2.56386e-09	6.09897e-09	34.0002	7.96408	1.00255	32.49	35.02	44.91	26.93
PBANKA_0612900	conserved Plasmodium protein, unknown function	N/A	3.02661	3.01215	3.19308e-15	1.03537e-14	84.0342	45.9928	4.90858	32.55	8.73	32.14	319.97
PBANKA_0613000	conserved Plasmodium protein, unknown function	N/A	1.85689	2.73663	5.46504e-05	9.25277e-05	14.4687	3.66885	0.903623	9.45	23.11	85.6	9.98
PBANKA_0613100	conserved Plasmodium protein, unknown function	N/A	0.842284	6.87679	6.52044e-07	1.29373e-06	13.8119	19.8638	9.45717	9.22	40.81	60.92	23.79
PBANKA_0613200	DNA polymerase alpha catalytic subunit A, putative	N/A	-2.50302	5.48711	2.37899e-33	1.61994e-32	95.3024	3.93549	18.7026	25.48	33.94	201.88	54.01
PBANKA_0613300	LITAF-like zinc finger protein, putative	N/A	-1.66155	3.11402	1.08148e-06	2.10499e-06	113.355	3.25437	8.38953	34.23	105.9	306.51	57.39
PBANKA_0613500	conserved Plasmodium protein, unknown function	N/A	2.0751	1.65507	0.000396202	0.000622216	39.3044	5.62535	0.924394	45.33	72.59	48.03	36.84
PBANKA_0613600	phosphopantothenate--cysteine ligase, putative	PPCS	1.18284	1.23814	0.0807199	0.100393	18.66	2.63144	0.926477	20.22	30.48	27.83	26.29
PBANKA_0613700	RNA-binding protein, putative	N/A	1.04699	3.77183	0.0009219	0.00140379	516.664	9.36993	3.69955	857.26	546.59	232.7	495.39
PBANKA_0613800	protein SDA1, putative	SDA1	-0.604699	8.70997	7.63838e-05	0.000127443	188.211	157.972	202.401	354.57	220.72	75.8	36.21
PBANKA_0613900	PDCD2 domain-containing protein, putative	N/A	-1.91761	6.02032	1.03757e-26	5.44789e-26	179.978	26.2599	83.36	178.66	53.11	22.19	12.36
PBANKA_0614000	conserved protein, unknown function	N/A	-0.460165	2.99874	0.266042	0.306804	359.593	6.91998	8.20749	370.52	793.2	1362.42	74.32
PBANKA_0614100	transcription initiation factor IIA subunit 1, putative	N/A	0.100418	2.55071	0.843604	0.866061	143.229	16.4722	13.3789	25.25	282.4	241.65	43.99
PBANKA_0614200	conserved Plasmodium protein, unknown function	N/A	2.02008	5.6054	3.66333e-23	1.66127e-22	26.1435	78.9552	16.5181	5.68	84.18	37.92	17.47
PBANKA_0614300	cysteine desulfurase	SufS	3.42082	7.42787	1.82684e-49	2.09509e-48	36.7309	286.55	21.7868	17.47	29.15	97.44	7.9
PBANKA_0614400	conserved Plasmodium protein, unknown function	N/A	-3.61467	2.95707	1.23644e-22	5.53224e-22	13.2085	0.5897	6.09844	28.98	74.26	16.28	21.97
PBANKA_0614500	eukaryotic translation initiation factor 3 subunit I, putative	EIF3I	1.78309	5.5986	2.14058e-21	9.03063e-21	135.87	109.747	26.9127	521.57	421.08	88.7	47.85
PBANKA_0614600	drug/metabolite transporter DMT2	DMT2	-2.77408	3.27404	7.5146e-17	2.62619e-16	28.7219	3.87729	22.8143	44.6	146.91	50.81	21.82
PBANKA_0614700	conserved Plasmodium membrane protein, unknown function	N/A	0.165671	3.93175	0.511231	0.554491	99.3858	25.7993	19.407	30.54	113.87	65.93	123.12
PBANKA_0614800	CRAL/TRIO domain-containing protein, putative	N/A	0.287694	7.27736	0.0910534	0.112284	49.644	100.054	68.3183	70.8	95.9	79.45	90.86
PBANKA_0614900	conserved Plasmodium protein, unknown function	N/A	-0.600846	8.62907	0.000358593	0.000564984	92.7743	459.781	582.298	55.52	86.07	339.66	93.98
PBANKA_0615000	transcription initiation factor IIE subunit alpha, putative	N/A	-1.74592	6.67103	1.85e-20	7.47896e-20	47.2599	59.8924	169.256	97.09	101.77	84.93	47.84
PBANKA_0615100	queuine tRNA-ribosyltransferase, putative	N/A	3.31943	7.99622	6.45979e-87	2.16552e-85	88.4262	328.998	27.8084	144.27	86.37	35.54	33.53
PBANKA_0615200	calcium-dependent protein kinase 4	CDPK4	1.22008	7.71588	3.79605e-08	8.29232e-08	520.726	269.929	95.8625	63.92	13.17	542.16	241.32
PBANKA_0615300	inner membrane complex protein, putative	IMC32	3.03364	5.10086	4.92519e-28	2.74475e-27	385.142	29.6022	3.0321	135.5	27.56	199.16	1536.73
PBANKA_0615400	serine--tRNA ligase, putative	N/A	3.04953	3.30288	2.14983e-13	6.39082e-13	89.112	14.5149	1.42848	287.23	333.28	152.09	33.2
PBANKA_0615500	conserved Plasmodium protein, unknown function	N/A	-3.26734	7.80797	5.66699e-33	3.81122e-32	53.4074	16.7313	134.392	13.71	5.17	12.31	136.48
PBANKA_0615600	thioredoxin-like protein	N/A	2.34043	2.2502	2.099e-05	3.69296e-05	32.0125	7.64756	1.40059	27.99	74.6	21.32	29.05
PBANKA_0615700	dynein heavy chain, putative	N/A	-2.47763	8.35641	2.8165e-39	2.3514e-38	30.2687	9.28811	43.5648	11.75	8.61	12.02	37.51
PBANKA_0615800	exported serine/threonine protein kinase	EST	-2.89796	8.52053	2.74964e-73	6.02158e-72	79.9444	17.2445	108.804	19.92	65.88	117.16	78.92
PBANKA_0615900	cysteine repeat modular protein 2	CRMP2	6.54425	10.4457	1.60685e-80	4.54719e-79	0.167945	528.998	4.61798	0.06	0.32	0.25	0.53
PBANKA_0616000	ribosomal protein S8, mitochondrial, putative	N/A	4.89132	6.05797	1.33557e-71	2.79827e-70	46.6978	469.768	12.8314	4.58	112.53	28.71	45.19
PBANKA_0616100	prefoldin subunit 3, putative	N/A	-0.447592	1.90474	0.311582	0.354627	148.494	7.76214	9.032	67.03	342.1	104.1	71.2
PBANKA_0616200	conserved Plasmodium protein, unknown function	N/A	-3.07864	9.45221	3.98761e-34	2.80291e-33	24.7187	67.6245	482.717	9.63	9.52	53.82	18.41
PBANKA_0616300	conserved Plasmodium protein, unknown function	N/A	-2.93279	6.21127	2.24095e-44	2.1848e-43	19.5882	18.2663	117.486	8.53	75.46	53.68	8.97
PBANKA_0616400	conserved protein, unknown function	N/A	-0.628134	0.935303	0.354921	0.39844	76.7754	2.44584	3.2153	7.56	29.9	14.45	66.43
PBANKA_0616600	ATP synthase F0 subunit a-like protein, putative	N/A	3.28924	4.28787	1.24126e-25	6.25367e-25	134.602	90.9251	8.44095	19.67	96.18	112.2	79
PBANKA_0616700	NIMA related kinase 4	NEK4	4.60352	2.84678	2.38656e-19	9.22041e-19	232.836	18.5141	0.570438	36.88	31.1	46.37	338.55
PBANKA_0616800	actin-related protein ARP6, putative	ARP6	-0.294787	3.05774	0.369196	0.412342	20.8254	3.95177	4.02284	101.11	152.71	78.66	22.07
PBANKA_0616900	conserved Plasmodium protein, unknown function	N/A	-0.17466	5.59438	0.345089	0.388605	16.095	16.4406	15.6844	40.93	45.47	37.11	51.3
PBANKA_0617000	cell division control protein CDC50A, putative	CDC50A	11.7114	4.58071	1.32333e-76	3.20393e-75	84.562	51.7104	0	23.66	5.04	21.32	157.48
PBANKA_0617100	60S ribosomal protein L11a, putative	N/A	-1.28816	4.82	2.62426e-09	6.23583e-09	1103.75	46.6056	96.1904	2572.91	2005.57	698.01	424.72
PBANKA_0617200	40S ribosomal protein S10, putative	RPS10	-3.12057	4.87032	2.77373e-41	2.47196e-40	796.129	22.0275	161.668	2601.33	1376.89	522.92	170.69
PBANKA_0617300	conserved protein, unknown function	N/A	-1.51979	4.1825	5.39917e-10	1.33767e-09	30.0587	9.52312	22.924	49.7	116.9	177.96	22.51
PBANKA_0617400	conserved Plasmodium protein, unknown function	N/A	-0.850076	7.64609	2.4513e-07	4.99896e-07	21.7372	24.3117	36.7209	24.91	69.45	66.86	4.41
PBANKA_0617500	exosome complex component CSL4, putative	CSL4	-3.99798	3.96099	1.62644e-36	1.24789e-35	48.7066	4.89654	66.2455	86.32	140.01	37.96	19.32
PBANKA_0617600	pre-rRNA-processing protein ESF2, putative	ESF2	-1.03991	5.70121	5.93071e-06	1.08963e-05	149.824	57.7109	101.79	159.3	156.29	148.88	86.12
PBANKA_0617700	conserved protein, unknown function	N/A	-1.52303	4.46247	3.24519e-10	8.11391e-10	181.148	46.46	114.499	83.71	98.98	99.93	56.39
PBANKA_0617800	conserved Plasmodium protein, unknown function	N/A	3.56821	1.64313	3.19208e-08	7.01163e-08	80.3309	22.0055	1.66264	25.07	20.43	21.16	120.43
PBANKA_0617900	apoptosis-inducing factor, putative	AIF	4.73019	3.48262	2.44053e-27	1.31469e-26	51.1483	14.2998	0.404994	35.2	117.5	30.54	47.3
PBANKA_0618100	conserved protein, unknown function	N/A	2.37285	2.93328	2.33816e-09	5.58951e-09	135.914	23.6416	3.88625	144.52	236.23	209.47	70.82
PBANKA_0618200	phosphoinositide-binding protein PX1, putative	N/A	0.524855	4.70351	0.0872099	0.107849	54.0189	7.76337	4.58551	357.55	297.73	266.92	119.97
PBANKA_0618300	Ham1-like protein, putative	N/A	-1.15033	4.31597	6.71609e-06	1.22978e-05	25.9645	30.9683	58.312	75.61	124.44	20.08	16.11
PBANKA_0618400	tetratricopeptide repeat protein, putative	N/A	-0.986359	4.20558	0.000177357	0.000287974	169.313	30.8292	52.0068	142.22	293.37	319.99	131.04
PBANKA_0618500	conserved Plasmodium protein, unknown function	N/A	0.806109	4.35093	0.00941879	0.0130267	17.0111	4.85662	2.41791	25.58	34.45	20.52	33.86
PBANKA_0618600	conserved protein, unknown function	N/A	0.666501	5.76967	0.00276121	0.00402992	313.552	137.521	73.8986	604.03	950.9	1152.01	80.2
PBANKA_0618700	conserved Plasmodium protein, unknown function	N/A	-0.792742	2.67234	0.0231704	0.030664	9.85817	2.5889	3.86674	16.27	32.31	34.42	13.26
PBANKA_0618800	ATP-dependent RNA helicase DDX31, putative	DDX31	-4.05389	6.11985	5.0183e-77	1.22864e-75	62.6042	4.93227	69.9396	97.99	30.85	43.14	9.36
PBANKA_0618900	rhoptry protein, putative	N/A	0.133242	0.22806	0.932594	0.943857	137.855	2.13262	1.59851	63.93	337.51	240.12	23.37
PBANKA_0619000	conserved Plasmodium protein, unknown function	N/A	0.0864146	2.12649	0.904334	0.918454	35.2536	2.72218	2.30989	42.35	10.89	244.5	68.64
PBANKA_0619100	40S ribosomal protein S5, putative	N/A	1.34907	3.3965	0.000145767	0.000238279	1050.58	35.1739	12.2604	2189.65	1593.94	516.17	242.66
PBANKA_0619200	secreted ookinete protein, putative	PSOP1	5.06919	5.72289	2.79749e-61	4.46574e-60	478.473	102.213	2.40278	79.75	8.93	89.26	448.28
PBANKA_0619300	conserved Plasmodium protein, unknown function	N/A	4.16761	1.68767	7.91563e-08	1.68667e-07	319.44	22.0666	1.05795	363.88	1374.32	630.15	145.79
PBANKA_0619400	V-type ATPase V0 subunit e, putative	N/A	1.62483	7.81475	9.32608e-23	4.19866e-22	496.165	2093.2	566.086	105.59	230.96	329.53	467.16
PBANKA_0619500	conserved Plasmodium protein, unknown function	N/A	-0.193147	6.3932	0.253523	0.293142	58.8699	172.581	166.466	66.43	66.26	86.8	224.11
PBANKA_0619600	protein pelota homolog, putative	PELO	-2.4977	3.37709	5.49119e-15	1.75444e-14	8.5031	4.2184	20.4937	37.82	36.16	39.75	26.05
PBANKA_0619700	rhoptry-associated leucine zipper-like protein 1, putative	RALP1	1.7505	2.37911	7.86886e-05	0.000131037	150.828	6.33313	1.56825	67.24	12.24	612.94	17.85
PBANKA_0619800	zinc finger protein, putative	N/A	-2.10301	6.89848	9.19576e-37	7.13081e-36	33.6358	21.165	76.9454	297.06	124.66	56.49	58.94
PBANKA_0619900	Obg-like ATPase 1, putative	OLA1	-0.302935	5.26095	0.166723	0.198623	104.742	42.5113	44.7833	259.54	352.52	107.21	50.9
PBANKA_0620000	pre-mRNA-splicing factor CWC15, putative	CWC15	0.0755186	3.51088	0.772329	0.7999	65.2376	20.7587	16.0888	169.37	169.09	117.09	32.63
PBANKA_0620100	U3 small nucleolar RNA-associated protein 7, putative	UTP7	-1.09619	9.19877	6.62665e-14	2.02375e-13	285.704	302.991	543.574	491.63	161.51	196.91	137.82
PBANKA_0620200	respiratory chain complex 3 associated protein 1, putative	N/A	0.474683	7.10828	0.00146596	0.0021894	1008.28	974.829	593.723	106.13	129.61	430.29	334.5
PBANKA_0620300	conserved protein, unknown function	N/A	2.52801	3.70798	2.01639e-15	6.61705e-15	466.687	18.0386	2.55947	100.91	9.27	32.82	1650.62
PBANKA_0620400	conserved protein, unknown function	N/A	3.31965	3.00573	1.46885e-14	4.63188e-14	515.767	20.2103	1.52994	70.17	94.16	133.35	651.25
PBANKA_0620500	tRNAHis guanylyltransferase, putative	N/A	5.58952	2.0786	3.95892e-15	1.27611e-14	36.8123	9.73938	0.235785	17.07	86.44	90.3	9.89
PBANKA_0620600	protein CPH1, putative	CPH1	2.53136	4.34637	2.38552e-12	6.74194e-12	63.9056	35.3414	5.52633	12.14	3.3	20.45	126.12
PBANKA_0620700	conserved Plasmodium protein, unknown function	N/A	0.145273	4.93253	0.604559	0.645278	57.3241	43.5258	33.6884	7.51	1.88	15.01	121.49
PBANKA_0620800	conserved protein, unknown function	N/A	-1.07448	9.92218	1.2337e-11	3.33942e-11	52.3146	542.732	965.412	21.55	6.89	25.18	65.96
PBANKA_0620900	conserved Plasmodium protein, unknown function	N/A	-1.91074	8.51434	2.60248e-22	1.14561e-21	135.03	67.0616	210.271	203.01	139.38	141.22	33.08
PBANKA_0621000	dynactin subunit 5, putative	N/A	-1.60071	5.92322	2.94865e-16	1.00158e-15	134.81	66.7259	169.075	18.45	60.22	63.95	109.72
PBANKA_0621100	proteasome assembly chaperone 4, putative	N/A	-0.036052	1.55457	0.958867	0.967077	17.9795	8.92441	7.8354	27.36	149.45	29.73	37.94
PBANKA_0621200	metallo-hydrolase/oxidoreductase, putative	N/A	2.25753	4.93822	4.6393e-22	2.00576e-21	14.6648	30.0943	5.31178	62.43	44.13	9.4	17.89
PBANKA_0621300	apicomplexan kinetochore protein 1	AKIT1	-3.63795	8.93373	3.55957e-103	1.66802e-101	120.564	20.5876	215.615	81.63	102.39	396.69	207.57
PBANKA_0621400	RNA-binding protein, putative	N/A	2.06456	6.68754	1.19512e-25	6.03515e-25	144.337	70.8057	14.33	229.22	156.78	140.51	42.16
PBANKA_0621500	Rab GTPase activator and protein kinase, putative	N/A	-0.480945	5.43757	0.0128882	0.0175686	14.2933	10.8351	12.7204	17.71	58.88	49.18	32.98
PBANKA_0621600	conserved Plasmodium protein, unknown function	N/A	-3.13819	7.15323	5.05224e-63	8.60066e-62	104.363	20.3397	151.899	104.61	211.34	205.97	124.59
PBANKA_0621700	type 2A phosphatase-associated protein 42, putative	TAP42	0.920112	1.36869	0.0874484	0.108113	21.2981	3.32699	1.58591	23.24	155.81	27.91	50.92
PBANKA_0621800	ubiquinone biosynthesis O-methyltransferase, putative	COQ3	1.53336	1.97079	0.00172566	0.00255883	34.8716	6.81201	2.04527	18.83	28.88	12.32	78.87
PBANKA_0621900	mitochondrial import inner membrane translocase subunit TIM14, putative	PAM18	-0.553971	7.09362	0.000947181	0.00144128	215.481	472.104	579.151	273.3	288.66	76.29	231.92
PBANKA_0622000	conserved Plasmodium protein, unknown function	N/A	0.230464	2.58111	0.524699	0.567968	334.448	10.0559	7.13047	85.65	7.77	83.27	1238.31
PBANKA_0622100	protein kinase, putative	N/A	-3.25231	6.14367	7.63279e-49	8.52916e-48	67.2583	3.93231	31.0466	30.93	13.15	177.92	46.28
PBANKA_0622200	bromodomain protein 6, putative	BDP6	-0.606097	4.50387	0.00786702	0.010957	21.5559	2.79301	3.5894	93.61	109.29	79.82	23.17
PBANKA_0622300	kelch domain-containing protein, putative	N/A	-0.648277	7.70789	0.00011863	0.000195316	43.6675	194.171	256.469	4.75	52.34	20.96	32.36
PBANKA_0622400	kinesin-20	N/A	2.37269	8.90663	5.9491e-42	5.43526e-41	363.891	184.965	29.8487	97.34	29.33	38.81	1636.23
PBANKA_0622500	exonuclease I, putative	N/A	-0.0671713	8.0392	0.677169	0.712999	40.196	142.605	124.896	26.94	13.47	157.73	25.99
PBANKA_0622600	conserved Plasmodium protein, unknown function	N/A	0.675791	7.81725	2.91805e-05	5.07659e-05	32.7818	96.8076	50.6669	72.62	43.02	53.6	31.09
PBANKA_0622700	mago nashi protein homologue, putative	N/A	-1.22419	3.54826	0.000145332	0.000237747	167.866	23.5667	47.609	213.94	389.3	372.34	49.78
PBANKA_0622800	WD repeat-containing protein, putative	N/A	-2.07849	9.1992	1.65749e-29	9.80102e-29	72.7014	144.598	512.561	168.41	120.14	107.41	63.87
PBANKA_0622900	conserved Plasmodium protein, unknown function	N/A	3.98527	0.723926	3.95485e-05	6.79891e-05	762.944	10.6847	0.555426	52.13	1.34	130.8	24.62
PBANKA_0623000	Plasmodium exported protein, unknown function	N/A	-6.33483	7.61559	3.83603e-177	1.28596e-174	1767.93	8.63518	591.787	647.93	138.57	140.35	35.54
PBANKA_0623100	tryptophan-rich protein IPIS3	IPIS3	4.33196	6.58048	9.97603e-72	2.10027e-70	1241.66	110.026	4.38479	2667.88	889.82	2350.7	323.65
PBANKA_0623200	lysophospholipase, putative	N/A	2.6617	0.369203	0.00054466	0.000845008	601.952	1.27393	0.113048	613.06	264.78	94.72	49.19
PBANKA_0700700	Plasmodium exported protein, unknown function	N/A	3.13911	0.815974	5.72492e-05	9.67398e-05	310.406	5.27307	0.538228	856.85	305.66	111.51	65.75
PBANKA_0701100	CRA domain-containing protein, putative	N/A	1.76456	-0.0791211	0.120416	0.146014	796.685	2.99865	0.96029	1137.48	1896.57	1375.29	158.23
PBANKA_0701200	conserved Plasmodium protein, unknown function	N/A	0.689815	7.3606	0.000282721	0.000451317	37.4383	39.8982	20.8732	30.16	3.06	136.5	40.6
PBANKA_0701300	prolyl 4-hydroxylase subunit alpha, putative	N/A	-0.642834	4.55608	0.00747017	0.0104276	36.0497	19.7545	25.6403	12.77	1.24	73.06	23.21
PBANKA_0701400	U6 snRNA-associated Sm-like protein LSm8, putative	LSM8	0.0815828	5.54922	0.674889	0.710942	92.8593	242.646	194.788	69.05	269.6	136.58	57.79
PBANKA_0701500	prohibitin 1	PHB1	1.28426	3.40768	0.000148736	0.000242677	71.9741	24.9862	8.4714	79.66	355.76	49.43	34.56
PBANKA_0701600	coiled-coil domain-containing protein 124, putative	CCDC124	3.464	6.23072	3.82211e-49	4.31523e-48	87.9972	302.566	22.7753	597.2	804.63	86.15	150.39
PBANKA_0701700	conserved Plasmodium protein, unknown function	N/A	-0.268402	6.87011	0.113518	0.138458	14.0679	31.9286	32.3184	42.18	52.38	36.82	33.55
PBANKA_0701800	conserved protein, unknown function	N/A	-3.35369	6.46395	2.45256e-77	6.10757e-76	156.19	41.5549	359.167	35.64	60.64	461.39	50.08
PBANKA_0701900	GPI-anchored micronemal antigen	GAMA	0.170742	12.8489	0.279446	0.321156	224.289	6082.93	4537.58	20.7	2.35	44.69	22.98
PBANKA_0702000	coiled-coil domain-containing protein 39, putative	N/A	-2.24686	6.55571	7.02114e-28	3.85853e-27	90.57	16.326	66.1934	104.34	13.27	146.59	828.27
PBANKA_0702100	folate transporter 1, putative	FT1	-2.78238	5.47451	5.1028e-20	2.02532e-19	35.2018	11.2336	64.166	8.1	6.2	45.77	49.13
PBANKA_0702200	translation initiation factor eIF-2B subunit alpha, putative	N/A	0.558628	1.71292	0.213631	0.250136	35.401	4.99202	2.9563	15.85	58.97	73.76	58.73
PBANKA_0702300	mitochondrial inner membrane protein OXA1, putative	OXA1	2.0627	1.73773	3.78866e-05	6.52607e-05	56.2011	5.14603	0.937849	12.65	106.28	42.74	46.25
PBANKA_0702400	conserved protein, unknown function	N/A	-0.782705	7.76937	4.1135e-05	7.05494e-05	148.459	144.997	208.558	125.87	160.85	633.4	194.42
PBANKA_0702500	leucine--tRNA ligase, putative	N/A	1.4775	8.70912	2.82233e-22	1.23864e-21	24.8158	249.909	75.1892	105.78	61.28	46.5	55.61
PBANKA_0702600	conserved Plasmodium protein, unknown function	N/A	0.135906	5.72684	0.494536	0.537856	2.61915	28.3293	21.8463	13.86	17.04	9.86	9.98
PBANKA_0702700	rhomboid protease ROM3	ROM3	-0.998763	5.42235	8.45653e-07	1.65932e-06	140.992	52.5702	89.1054	27.62	28.3	27.96	142.34
PBANKA_0702800	protein disulfide-isomerase, putative	N/A	3.81276	4.848	2.02696e-19	7.86598e-19	1487.27	52.1588	2.941	513.79	1019.27	2305.24	332.85
PBANKA_0702900	SET domain protein, putative	N/A	1.46052	4.32189	1.6602e-08	3.72947e-08	116.581	6.78334	2.03311	228.64	94.25	341.04	60.9
PBANKA_0703100	conserved Plasmodium protein, unknown function	N/A	0.913341	2.27731	0.0434671	0.0559284	14.7405	1.9273	0.848667	116.42	100.31	51.74	42.12
PBANKA_0703200	ribosomal protein L21, apicoplast, putative	N/A	1.05825	2.7123	0.00193268	0.00284933	57.208	12.5743	4.87929	102.35	222.17	227.73	36.29
PBANKA_0703300	conserved protein, unknown function	N/A	-0.492876	4.89251	0.0225396	0.0298564	407.878	56.1613	67.7378	111.02	58.59	52.77	870.05
PBANKA_0703400	conserved Plasmodium protein, unknown function	N/A	-0.697997	6.8188	8.17099e-06	1.48619e-05	66.6968	105.751	145.499	347.06	270.42	186.11	72.64
PBANKA_0703500	conserved Plasmodium protein, unknown function	N/A	1.89347	3.02953	2.13314e-07	4.37057e-07	217.846	5.5453	1.20952	124.08	16.66	49.4	1109.28
PBANKA_0703600	translation initiation factor IF-2, putative	IF2c	2.05595	5.6018	3.83595e-15	1.2383e-14	31.6277	34.7179	7.29392	140.91	93	119.71	78.09
PBANKA_0703700	ATP-dependent RNA helicase DBP10, putative	DBP10	0.775414	6.52754	0.0001092	0.000180468	82.9087	52.6879	26.1365	500.02	129.56	115.53	203.3
PBANKA_0703800	conserved Plasmodium protein, unknown function	N/A	-0.546105	5.24105	0.0108629	0.0149387	31.3221	19.9611	24.6305	45.26	32.92	126.85	62.96
PBANKA_0703900	receptor for activated c kinase, putative	RACK1	0.482737	5.73394	0.0134377	0.0182834	774.95	93.2414	56.6845	2054.25	1628.03	328.7	152.56
PBANKA_0704000	SNARE protein, putative	N/A	-0.356089	1.84769	0.453547	0.496997	25.4961	5.54928	6.28323	78.27	56.51	48.38	18.88
PBANKA_0704100	ubiquitin conjugation factor E4 B, putative	UBE4B	4.21382	3.91268	3.2478e-15	1.05155e-14	65.3672	10.4836	0.562488	38.61	185.94	146.11	76.37
PBANKA_0704200	cis-prenyltransferase, putative	CPT	5.34641	1.87369	1.20859e-11	3.27959e-11	108.103	9.18121	0.258058	22.8	73.4	121.17	49.38
PBANKA_0704300	SPRY domain, putative	N/A	2.23747	2.65597	3.39923e-06	6.34969e-06	103.557	11.9813	1.89694	24.63	70.45	215.24	67.48
PBANKA_0704400	alpha/beta hydrolase, putative	N/A	-0.770384	3.1707	0.012833	0.0174989	97.2952	7.47994	10.6422	26.87	26.79	114.28	303.92
PBANKA_0704500	HECT-like E3 ubiquitin ligase, putative	HEUL	-2.69003	9.74681	4.20171e-61	6.63444e-60	67.2045	15.0697	82.2839	276.83	175.59	68.45	47.68
PBANKA_0704600	conserved Plasmodium protein, unknown function	N/A	1.30627	4.50829	6.12333e-08	1.3165e-07	20.8978	17.8667	5.94657	202.3	157.48	85.25	66.3
PBANKA_0704700	conserved Plasmodium protein, unknown function	N/A	3.10211	0.817992	0.000261625	0.000418869	191.026	2.26677	0.227634	41.36	2.64	39.16	310.96
PBANKA_0704800	PH-like domain-containing protein, putative	N/A	2.23196	1.91283	0.00141972	0.00212324	735.345	6.48969	1.27055	418.58	12.53	101.81	8660.45
PBANKA_0704900	crystalloid-specific PH domain-containing protein, putative	CryPH	-0.226317	1.82253	0.661763	0.698804	808.95	5.26376	5.36587	183.37	6.01	56.65	3166.92
PBANKA_0705000	cytochrome c oxidase assembly factor 5, putative	COA5	-1.90671	1.50721	1.40435e-05	2.50928e-05	72.2213	7.26678	23.1512	140.3	137.39	71.6	63.47
PBANKA_0705100	protein KRI1, putative	KRI1	0.928177	4.63638	3.86377e-05	6.65021e-05	120.963	24.6361	10.8458	397.53	162.62	66.99	68.64
PBANKA_0705200	ATP synthase-associated protein, putative	N/A	-1.02739	3.22355	0.00383039	0.00553292	260.933	24.6911	41.765	59.22	269.68	373.16	82.68
PBANKA_0705300	SAYSvFN domain-containing protein, putative	N/A	-3.06119	2.37164	2.43756e-07	4.97326e-07	53.9876	3.82041	26.7957	16.17	55.52	104.31	29.86
PBANKA_0705500	ankyrin-repeat protein, putative	N/A	-1.82502	2.08192	7.45299e-05	0.000124445	143.811	5.32919	16.1801	14.01	4.18	20.24	106.23
PBANKA_0705600	conserved Plasmodium protein, unknown function	N/A	-3.40709	6.4835	6.96054e-85	2.21416e-83	213.24	4.95979	44.2845	99.64	38.46	226.99	956.79
PBANKA_0705700	conserved Plasmodium protein, unknown function	N/A	-2.41187	4.70443	3.13075e-15	1.01592e-14	36.9466	4.08314	18.1372	178.79	100.21	72.06	17.98
PBANKA_0705800	conserved Plasmodium protein, unknown function	N/A	-2.6503	6.50131	4.72864e-57	6.73444e-56	63.4443	10.9154	57.6408	180.25	217.93	220.72	88.95
PBANKA_0705900	lipase maturation factor, putative	LMF1	-4.51597	7.38322	2.82113e-100	1.21728e-98	57.417	11.8185	226.576	17.98	90.93	124.33	78.69
PBANKA_0706000	Fe-S cluster assembly protein DRE2, putative	DRE2	-3.51378	7.1455	6.13746e-49	6.89357e-48	95.0674	44.4948	426.446	228.73	125.7	131.27	54.29
PBANKA_0706100	conserved protein, unknown function	N/A	1.25151	0.684959	0.0832021	0.103333	9.32983	2.5839	0.891996	14.72	66.41	8.41	12.75
PBANKA_0706300	GTP-binding protein Obg2, putative	OBG2	-1.56803	3.76381	1.02875e-07	2.16599e-07	18.5085	4.60031	11.7044	15.97	141.24	15.08	35.87
PBANKA_0706400	conserved Plasmodium protein, unknown function	N/A	-0.876952	2.77935	0.00524105	0.0074278	59.0983	2.16183	3.40791	18.96	66.38	51.6	77.17
PBANKA_0706500	3'-5' exonuclease, putative	N/A	0.25803	0.493178	0.704335	0.73715	6.37795	1.47948	0.975958	4.21	44.04	6.51	3.86
PBANKA_0706600	conserved Plasmodium protein, unknown function	N/A	-1.35084	3.03845	7.34897e-05	0.000122896	5.08043	2.93644	6.47274	1.68	4.64	3.73	9.69
PBANKA_0706700	dicarboxylate/tricarboxylate carrier, putative	DTC	-2.28358	6.65849	9.29999e-25	4.52842e-24	494.683	53.08	214.705	282.08	61.87	190.42	893.08
PBANKA_0706800	DnaJ protein, putative	N/A	1.35792	2.93512	0.00085474	0.00130615	37.168	7.69037	2.3373	34.3	142.08	257.74	65.57
PBANKA_0706900	mitochondrial import receptor subunit TOM7, putative	TOM7	2.05754	0.934111	0.00282162	0.004116	162.516	17.2204	3.38995	62.25	134.36	109.04	54.02
PBANKA_0707100	inner membrane complex protein 1i	IMC1i	-0.0144963	0.166161	1	1	1617.56	0.863153	0.595044	237.73	8.93	69.93	3257.82
PBANKA_0707200	alpha/beta hydrolase, putative	N/A	0.31191	3.82333	0.303464	0.346475	87.3748	14.9081	10.2794	25.52	5.98	10.04	72.4
PBANKA_0707300	histone acetyltransferase GCN5, putative	GCN5	0.812053	8.07305	6.57875e-07	1.30319e-06	248.465	128.156	61.9458	466.16	363.99	490.74	93.53
PBANKA_0707400	RNA-binding protein, putative	N/A	0.447614	4.75135	0.0585798	0.0740832	789.712	51.8431	32.1207	458.98	293.32	190.42	150.7
PBANKA_0707500	RWD domain-containing protein, putative	N/A	2.7283	1.5759	1.19845e-06	2.3223e-06	81.8548	8.86577	1.11687	111.88	227.33	37.89	111.8
PBANKA_0707600	serine/threonine protein kinase VPS15, putative	VPS15	1.7678	1.40049	0.00952404	0.0131639	18.0262	1.36022	0.327427	22.41	40.09	57.96	27.87
PBANKA_0707700	PhIL1-interacting candidate PIC2, putative	N/A	2.74273	4.11065	2.90656e-18	1.07073e-17	1081.55	11.9353	1.42841	133.5	9.02	369.98	52.01
PBANKA_0707800	U5 small nuclear ribonucleoprotein 40 kDa protein, putative	SNRNP40	2.36388	4.04812	3.98121e-18	1.45677e-17	48.2363	39.3045	6.51069	82.09	115.38	98.28	24.16
PBANKA_0707900	thrombospondin-related protein 1	TRP1	4.1106	3.06282	6.52391e-15	2.07527e-14	4.01271	7.60322	0.45169	3.74	2.48	8.93	9.66
PBANKA_0708000	protein transport protein SEC23, putative	SEC23	4.38714	4.29697	2.53472e-37	2.00478e-36	104.284	22.5805	0.94728	133.18	187.44	233.94	21.35
PBANKA_0708100	dynein light chain 1	DLC1	1.18959	2.98715	0.000145854	0.000238333	248.53	25.0057	9.15584	62.5	38.37	81.92	189.04
PBANKA_0708200	conserved Plasmodium protein, unknown function	N/A	0.0942674	1.82685	0.900056	0.914962	75.3787	3.28995	2.65035	52.79	32.98	40.88	268.33
PBANKA_0708500	phosphorylated CTD interacting factor 1 WW domain-containing protein, putative	N/A	2.41689	3.77189	2.59749e-11	6.89394e-11	14.8702	8.04534	1.1799	11.96	26.07	16.55	21.62
PBANKA_0708600	quinone oxidoreductase, putative	N/A	0.544932	1.08496	0.457245	0.500797	18.8246	2.55396	1.52841	14.02	32.45	13.64	17.97
PBANKA_0708800	ribosomal protein L4, mitochondrial, putative	N/A	2.41376	2.7998	8.96338e-07	1.75561e-06	105.889	8.46948	1.3929	81.8	177.5	147.71	60.27
PBANKA_0709000	protein transport protein SEC61 subunit beta, putative	SEC61B	0.744801	2.40817	0.13693	0.164936	1348.67	36.6864	18.1654	322.12	211.32	713.02	517.69
PBANKA_0709100	60S ribosomal protein L22, putative	N/A	-0.343353	3.33483	0.278297	0.31992	803.538	30.8502	32.3731	2300.24	1385.68	476.7	211.73
PBANKA_0709200	polyribonucleotide 5'-hydroxyl-kinase Clp1, putative	CLP1	2.91482	3.29369	3.53325e-15	1.14143e-14	23.1442	13.0672	1.45517	53.2	103.48	44.31	20.99
PBANKA_0709300	ribosomal RNA small subunit methyltransferase NEP1, putative	NEP1	3.14169	1.35106	4.45974e-06	8.25639e-06	10.3339	7.32584	0.493733	98.55	80.38	14.85	8.44
PBANKA_0709400	conserved Plasmodium protein, unknown function	N/A	3.49029	4.59855	2.75199e-26	1.41931e-25	1128.62	175.552	12.3529	1141.99	550.27	1664.11	238.86
PBANKA_0709500	ATP-dependent RNA helicase DHX36, putative	DHX36	0.177492	6.12264	0.289665	0.331677	114.464	45.7834	34.1586	218.5	153.89	91.72	126.64
PBANKA_0709600	conserved protein, unknown function	N/A	0.118457	6.35106	0.473652	0.517207	228.331	187.435	144.466	720.51	357.76	535.99	1407.38
PBANKA_0709700	protein kinase 1	PK1	1.65735	7.82172	4.63173e-24	2.18927e-23	60.0893	207.34	54.7265	18.37	63.81	152.36	61.87
PBANKA_0709800	conserved Plasmodium protein, unknown function	N/A	1.32545	5.03969	7.79588e-09	1.79759e-08	83.0605	43.4826	14.5755	28.07	41.76	405.82	19.7
PBANKA_0709900	conserved Plasmodium protein, unknown function	N/A	3.29527	3.97682	2.20361e-19	8.5287e-19	7.86591	10.4707	0.995807	15.67	66.86	57.07	18.12
PBANKA_0710000	conserved Plasmodium protein, unknown function	N/A	0.643686	3.41811	0.0384281	0.0497533	19.4835	8.47502	4.5422	14.48	59.24	64.25	19.96
PBANKA_0710100	2-oxoglutarate dehydrogenase E1 component, putative	KDH	1.31988	6.74592	5.56146e-12	1.53398e-11	126.438	71.2601	23.7964	21.43	180.07	160.34	143.4
PBANKA_0710200	conserved protein, unknown function	N/A	1.6461	4.15523	2.57252e-10	6.47664e-10	52.1766	27.7791	7.25324	11.46	40.92	81.61	98.13
PBANKA_0710300	protein transport protein YIF1, putative	YIF1	-0.237122	8.81207	0.166765	0.198623	42.9518	285.324	280.49	72.37	55.06	123.77	36.14
PBANKA_0710400	conserved Plasmodium protein, unknown function	N/A	1.57297	3.06471	2.00336e-05	3.53181e-05	14.924	11.6877	3.46931	7.31	49.95	27.77	11.09
PBANKA_0710500	conserved Plasmodium protein, unknown function	N/A	1.93487	6.01191	2.53054e-25	1.25605e-24	30.5386	86.9809	19.096	101.41	128.76	134.42	78.8
PBANKA_0710600	phosphatidylglycerophosphate synthase, putative	N/A	2.78222	1.30964	2.41012e-06	4.56666e-06	37.514	2.76986	0.295712	27.7	39.94	17.74	32.5
PBANKA_0710700	RNA-binding protein, putative	N/A	0.967695	4.71299	0.000349173	0.000550741	33.6179	46.3052	19.5639	66.72	110.94	20.22	73.21
PBANKA_0710800	Snf2-related CBP activator, putative	SRCAP	3.1727	6.52221	7.98971e-42	7.23891e-41	82.52	41.4619	3.8606	90.41	196.95	133.15	55.2
PBANKA_0710900	U6 snRNA-associated Sm-like protein LSm3, putative	LSM3	0.377328	2.5145	0.320575	0.364009	190.734	32.734	20.4223	93.91	512.26	407.1	124.8
PBANKA_0711000	tetratricopeptide repeat protein, putative	N/A	-0.645607	3.9402	0.0097703	0.0134914	37.932	4.35117	5.79904	10.05	10.84	15.17	59.51
PBANKA_0711100	conserved Plasmodium protein, unknown function	N/A	-0.255304	0.734691	0.691298	0.72602	25.7378	1.2631	1.39488	11.8	44.38	95.59	12.65
PBANKA_0711200	ubiquitin-like protein, putative	N/A	2.7294	9.97357	1.08563e-65	1.93109e-64	315.81	2240.71	283.517	424.13	904.73	764.23	387.55
PBANKA_0711300	conserved protein, unknown function	N/A	1.12955	2.97282	0.000591	0.000913002	60.598	12.8119	5.08877	9.41	5.92	10.83	93.61
PBANKA_0711500	conserved Plasmodium protein, unknown function	N/A	3.47815	1.09065	4.81944e-06	8.8921e-06	5.11313	1.45031	0.116738	5.82	14.08	7.55	12.34
PBANKA_0711600	perforin-like protein 5	PLP5	-1.67659	3.37103	1.12165e-08	2.5539e-08	3.85233	3.64891	9.76293	11.04	5.72	1.62	6.55
PBANKA_0711700	BRIX domain, putative	N/A	-1.41065	4.01507	3.02694e-06	5.68105e-06	31.9703	15.3351	34.6232	224.2	95.06	28.3	89.92
PBANKA_0711800	ribonuclease, putative	N/A	-2.82824	8.67495	2.40414e-72	5.11086e-71	93.404	41.9177	251.312	456.12	403.96	201.95	79.56
PBANKA_0711900	heat shock protein 70	HSP70	-2.67563	13.1205	3.21656e-35	2.3402e-34	2216.64	1693.54	9163.48	4838.27	5507.29	2037.53	1206.27
PBANKA_0712000	U3 small nucleolar ribonucleoprotein protein IMP4, putative	IMP4	1.63149	6.04017	8.93335e-13	2.58509e-12	216.047	140.429	37.5766	417.21	162.55	93.67	224.83
PBANKA_0712100	DNA helicase, putative	N/A	-0.546055	7.67084	0.00300252	0.00436748	125.063	79.3925	98.2466	64.32	110.9	455.37	247.56
PBANKA_0712200	BEM46-like protein, putative	PBLP	0.687089	11.1279	2.25465e-05	3.9588e-05	946.286	4665.57	2434.73	369.29	104.56	164.39	1605.43
PBANKA_0712300	zinc finger protein, putative	N/A	0.286172	8.07017	0.0502101	0.0639999	396.342	633.343	438.548	387.81	315.84	309.05	200.74
PBANKA_0712400	rRNA-processing protein FCF1, putative	FCF1	0.260319	7.39985	0.103065	0.126274	139.882	461.215	327.383	230.34	74.71	42.43	80.44
PBANKA_0712500	dynactin subunit 6, putative	N/A	7.30566	4.96569	4.52743e-65	7.95587e-64	4.17702	52.727	0.222831	5.35	10.71	7.93	38.41
PBANKA_0712600	14-3-3 protein	14-3-3I	3.53567	7.17479	4.34161e-62	7.19419e-61	2200.65	487.384	35.1441	464.42	2204.31	2482.94	619.97
PBANKA_0712700	C3H1-type zinc finger protein CZIF2, putative	CZIF2	0.813357	8.90549	6.83088e-06	1.24922e-05	82.6028	484.687	232.023	11.18	3.93	27.32	16.89
PBANKA_0712800	U4/U6.U5 small nuclear ribonucleoprotein, putative	SNRNP27	-0.207032	2.55216	0.704223	0.73715	154.314	6.99643	6.89458	871.1	437.78	89.27	104.65
PBANKA_0712900	high mobility group protein B2	HMGB2	0.391535	8.91021	0.0062343	0.00876988	5570.14	2693.77	1728.89	2394.58	684.42	482.73	15022.7
PBANKA_0713000	respiratory chain complex 3 associated protein 3, putative	N/A	-0.817969	5.92733	3.28391e-06	6.14218e-06	475.049	392.98	578.573	59.58	286.43	698.38	179.08
PBANKA_0713100	rhoptry neck protein 5	RON5	0.27147	6.1883	0.109548	0.13384	484.399	33.9106	23.4629	81.09	6.18	1153.24	32.51
PBANKA_0713200	conserved protein, unknown function	N/A	-0.233208	9.75731	0.129288	0.15625	163.912	401.665	398.711	33.64	2.92	232.59	160.57
PBANKA_0713300	histidine triad nucleotide-binding protein 1, putative	HINT1	3.14257	3.70188	5.46714e-21	2.25623e-20	267.724	55.5933	5.51233	46.2	630.69	278.76	56.8
PBANKA_0713400	phosphatase, putative	N/A	1.58268	0.757298	0.0207264	0.0276326	12.3717	1.72135	0.546583	2.02	31.39	14.02	12.12
PBANKA_0713500	conserved Plasmodium protein, unknown function	N/A	4.82608	5.72799	6.03639e-83	1.81425e-81	17.5099	25.8392	0.749581	12.66	57.23	26.82	46.65
PBANKA_0713600	conserved protein, unknown function	N/A	0.0076817	5.80779	0.981276	0.986938	17.7668	43.6687	36.7498	65.45	24.7	20.76	37.85
PBANKA_0713700	tRNA modification GTPase, putative	N/A	-2.18892	2.1243	8.81392e-06	1.5965e-05	16.1755	1.149	4.52485	22.46	93.63	61.46	76.55
PBANKA_0714000	meiotic recombination protein DMC1	DMC1	1.5988	1.68671	0.000578538	0.000895336	1715.38	5.70639	1.56846	253.7	36.91	75.11	4038.08
PBANKA_0714100	trafficking protein particle complex subunit 2-like protein, putative	TRAPPC2L	1.5106	0.297926	0.0216438	0.0287924	117.882	4.38572	0.988315	97.75	93.96	53.61	713.87
PBANKA_0714200	chaperone protein ClpB1, putative	ClpB1	1.52361	5.13255	1.60927e-10	4.1109e-10	96.4599	23.5192	6.92291	110.9	248.57	100.78	82.5
PBANKA_0714300	small heat shock protein HSP20	HSP20	0.619678	9.14478	0.000455014	0.000711245	220.576	1931.27	1061.51	27.28	9.97	10.94	434.49
PBANKA_0714400	EF-hand calcium-binding domain-containing protein, putative	N/A	-1.59624	9.0703	2.45272e-22	1.08188e-21	214.814	525.575	1331.78	72.08	214.12	153.08	228.61
PBANKA_0714500	male gamete fusion factor HAP2P, putative	HAP2P	-0.446138	7.23712	0.00428151	0.00614383	21.9426	83.6366	95.5613	9.18	1.33	8.17	45.18
PBANKA_0714600	vacuolar protein sorting-associated protein 2, putative	VPS2	1.4313	5.01859	5.05388e-11	1.3268e-10	167.363	106.978	33.6203	37.95	28.58	201.14	323.94
PBANKA_0714800	ribosome assembly protein RRB1, putative	RRB1	-1.08665	1.62958	0.0262095	0.0345391	41.036	2.20444	3.95695	101.09	68.58	18.35	6.6
PBANKA_0714900	dihydrolipoyl dehydrogenase, apicoplast, putative	aLipDH	1.3192	0.618596	0.0546405	0.0693631	2.34342	1.15221	0.319504	5.43	3.44	1.63	1.77
PBANKA_0715000	vacuolar protein sorting-associated protein 9, putative	VPS9	1.89218	7.57997	1.30111e-33	8.94362e-33	71.4437	98.6858	22.1677	174.52	119.64	443.08	157.56
PBANKA_0715100	ubiquitin, putative	N/A	0.591417	0.441972	0.423194	0.466788	7.84645	1.76826	0.968506	20.7	119.65	107.36	13.42
PBANKA_0715200	eukaryotic translation initiation factor 3 subunit G, putative	EIF3G	-0.183971	3.97272	0.545765	0.588339	366.703	26.1521	25.7253	710.57	710.69	323.04	124.16
PBANKA_0715300	conserved Plasmodium protein, unknown function	N/A	1.94763	1.50826	0.000120661	0.000198431	113.52	3.74547	0.7542	87.07	47.18	352.44	36.21
PBANKA_0715400	ATP synthase-associated protein, putative	N/A	-1.57447	4.72367	1.43321e-13	4.29863e-13	281.567	40.8565	101.825	92.41	186.88	648.49	219.02
PBANKA_0715500	phosphoglucomutase-2	PGM2	2.07305	3.02182	1.8055e-07	3.72731e-07	217.583	19.2848	3.82337	40.1	152.6	381.76	104.08
PBANKA_0715600	26S protease regulatory subunit 6B, putative	RPT3	-0.555443	3.60175	0.0633314	0.0798606	305.859	12.1691	14.5824	132.41	523.53	506.98	64.88
PBANKA_0715700	lysine decarboxylase-like protein, putative	N/A	-4.61215	4.09412	5.00528e-38	4.06201e-37	75.0108	1.91716	41.6222	76.4	60.59	304.72	52.43
PBANKA_0715800	50S ribosomal protein L10, putative	N/A	-5.4926	4.66052	5.56474e-53	7.09098e-52	75.6975	1.88109	76.6017	42.86	113.53	213.79	42.9
PBANKA_0715900	ubiquitin carboxyl-terminal hydrolase 13, putative	USP13	1.01488	2.8149	0.0399237	0.0515824	69.783	4.94144	2.13144	44.91	112.44	113.03	41.51
PBANKA_0716000	structural maintenance of chromosomes protein 3, putative	SMC3	-0.695948	4.13092	0.0501868	0.0639888	172.478	5.63514	7.51819	63.58	268.06	319.89	257.44
PBANKA_0716100	conserved Plasmodium protein, unknown function	N/A	-2.00644	2.07318	1.46841e-05	2.61946e-05	6.27707	0.5902	2.09127	13.86	36.02	6.13	19.1
PBANKA_0716200	calmodulin-like protein, putative	N/A	2.36825	1.26613	3.99839e-05	6.86835e-05	83.6435	10.0535	1.54271	16.28	11.71	122.12	107.08
PBANKA_0716300	Rab5-interacting protein, putative	N/A	-0.469079	5.84342	0.0104856	0.0144471	57.9514	213.23	250.055	41.3	45.55	99.19	35.6
PBANKA_0716400	conserved Plasmodium protein, unknown function	N/A	0.665387	10.6668	6.06174e-06	1.11277e-05	32.6158	3019.59	1599.88	10.64	3.91	16.64	29.85
PBANKA_0716500	male development protein MD5	MD5	2.62675	3.58383	5.20733e-14	1.60109e-13	299.258	23.8853	3.07388	26.8	75.07	64.63	206.68
PBANKA_0716600	acylated pleckstrin-homology domain-containing protein, putative	APH	-0.313609	8.57446	0.0387057	0.0500801	264.81	647.802	675.757	36.66	70.54	221.32	204.08
PBANKA_0716700	GTP-binding protein, putative	N/A	-1.4116	8.04055	3.23851e-22	1.41134e-21	123.836	117.107	262.321	31.18	125.24	143.35	127.19
PBANKA_0716800	conserved Plasmodium protein, unknown function	N/A	-0.868523	2.50424	0.0164653	0.0222085	5.37105	18.2506	28.2252	0	2.23	3.84	2.2
PBANKA_0716900	armadillo-domain containing rhoptry protein, putative	ARO	1.32802	8.33909	2.26049e-08	5.02559e-08	895.608	815.894	269.721	57.14	25.62	138.28	67.86
PBANKA_0717000	ATPase GET3, putative	GET3	0.449369	2.11877	0.330163	0.373146	84.5732	5.95902	3.56313	119.56	202.71	89.5	25.76
PBANKA_0717100	25S rRNA (uridine-N(3))-methyltransferase, putative	N/A	-0.408828	0.83088	0.428695	0.472019	3.74531	1.84182	2.09807	17.98	24.23	31.39	16.13
PBANKA_0717200	conserved Plasmodium protein, unknown function	N/A	1.65604	3.57107	1.3171e-08	2.98955e-08	54.3394	5.18803	1.36862	47.42	76.72	163.4	128.52
PBANKA_0717300	cdc2-related protein kinase 3	CRK3	0.810824	7.45123	1.25903e-07	2.63284e-07	120.613	89.081	43.0221	298.59	203.84	146.73	149.51
PBANKA_0717400	coatomer subunit zeta, putative	N/A	-0.186215	3.189	0.641273	0.679472	35.1884	18.9098	18.9893	88.7	132.13	152.26	40.46
PBANKA_0717500	nuclear cap-binding protein subunit 2, putative	CBP20	0.541375	2.96405	0.135803	0.163715	50.8976	17.7763	10.7357	174.71	105.61	89.73	34.36
PBANKA_0717600	GTP:AMP phosphotransferase, putative	GAK	2.69506	2.87844	1.47686e-10	3.7793e-10	67.0803	24.0521	3.2436	28.22	92.18	36.82	164.02
PBANKA_0717700	conserved Plasmodium protein, unknown function	N/A	1.00606	3.34615	0.000854783	0.00130615	48.5111	14.2908	5.82076	58.49	59.46	63.22	45.31
PBANKA_0717800	60S ribosomal protein L15, putative	N/A	1.71136	9.0184	6.98678e-28	3.84449e-27	1275.11	1874.86	481.663	3004.78	2534.87	1035.75	297.39
PBANKA_0717900	RNA-binding protein, putative	N/A	0.342384	8.36064	0.0194201	0.0259929	119.874	401.148	265.363	289.6	154.89	223.82	44.7
PBANKA_0718100	glutamyl-tRNA(Gln) amidotransferase subunit A	GATA	1.45176	2.24943	0.00209716	0.00308036	18.1061	4.55024	1.46736	36.39	59.01	26.66	11.33
PBANKA_0718200	PRKR-interacting protein 1, putative	N/A	0.238577	1.06825	0.642868	0.680997	29.6731	4.66883	3.24969	178.47	148.62	145.07	33.73
PBANKA_0718300	DNA helicase MCM9, putative	MCM9	-3.45552	4.07518	4.78496e-26	2.44465e-25	16.6308	1.19175	10.869	3.43	31.31	14.73	4.59
PBANKA_0718400	histone acetyltransferase, putative	HAT1	-1.63267	6.25186	4.94348e-19	1.87416e-18	89.3877	18.4504	48.6156	33.61	227.68	212.77	135.79
PBANKA_0718700	CDGSH iron-sulfur domain-containing protein, putative	N/A	0.529854	2.97414	0.119979	0.145565	228.537	47.9938	27.8186	28.45	90.31	100.37	63.67
PBANKA_0718800	small GTP-binding protein sar1, putative	SAR1	1.56268	6.0401	1.68264e-18	6.27283e-18	565.233	246.675	69.4699	314.2	310.9	1307.84	211.84
PBANKA_0718900	conserved Plasmodium protein, unknown function	N/A	-1.75188	5.2796	1.72224e-19	6.70735e-19	14.0173	4.76348	13.5064	49.56	48.02	14.2	30.15
PBANKA_0719100	conserved Plasmodium protein, unknown function	N/A	0.3219	1.06679	0.674731	0.710942	65.7441	3.54731	2.59717	14.26	8.27	50.23	200.2
PBANKA_0719200	mRNA-binding protein PUF2	PUF2	-1.16656	12.0447	6.03915e-14	1.84952e-13	40.6044	2657.14	5004.5	4.05	13.28	9.14	23.77
PBANKA_0719300	bifunctional dihydrofolate reductase-thymidylate synthase, putative	DHFR-TS	2.58805	8.68144	3.95651e-52	4.88455e-51	84.0188	581.98	80.9322	11.91	101.88	137.92	43.44
PBANKA_0719400	LETM1-like protein, putative	N/A	-0.536365	6.27015	0.00141881	0.00212261	70.6505	46.0173	56.0008	155.87	148.8	121.83	62.27
PBANKA_0719500	conserved Plasmodium protein, unknown function	N/A	-0.470243	8.00616	0.000958561	0.00145707	25.3382	21.8184	25.462	88.06	74.05	134.8	100.8
PBANKA_0719600	memo-like protein	N/A	1.13216	5.33839	3.99714e-08	8.71849e-08	75.6227	89.4248	34.4357	87.77	171.13	44.79	51.24
PBANKA_0719700	conserved Plasmodium protein, unknown function	N/A	0.657751	4.57449	0.00299298	0.00435506	130.917	18.5219	9.87745	46.6	3.44	63.97	323.98
PBANKA_0719800	conserved Plasmodium protein, unknown function	N/A	3.61096	5.23436	2.52365e-47	2.66297e-46	138.497	74.2541	5.16112	24.88	3.81	12.17	227.63
PBANKA_0719900	cdc2-related protein kinase 1	CRK1	-1.9046	4.53239	3.60218e-13	1.06141e-12	31.5432	8.35014	26.5306	12.22	35.31	60	52.98
PBANKA_0720000	conserved Plasmodium protein, unknown function	N/A	0.980899	2.21739	0.0191592	0.0256752	51.6232	3.76767	1.49791	23.22	45.27	37.12	151.96
PBANKA_0720100	conserved Plasmodium protein, unknown function	N/A	0.191005	2.28324	0.696057	0.730064	25.8003	0.560063	0.424477	8.42	1.63	18.06	66.77
PBANKA_0720200	protein SOC1	SOC1	-1.18159	5.70389	7.00253e-11	1.82737e-10	40.4703	14.7845	28.3653	69.34	122.87	65.77	79.66
PBANKA_0720300	eukaryotic translation initiation factor 3 subunit M, putative	EIF3M	1.87961	3.27704	1.85024e-08	4.13505e-08	44.4579	15.6515	3.74156	244.84	221.91	83.09	37.85
PBANKA_0720400	conserved Plasmodium protein, unknown function	N/A	0.47408	11.7379	0.00159346	0.00237088	1799.33	2901.24	1753.53	744.67	445.44	479.64	557.9
PBANKA_0720500	LSM domain-containing protein, putative	N/A	5.11204	4.40642	1.03292e-51	1.26092e-50	44.2171	161.646	3.99481	15.91	158.46	45.54	58.57
PBANKA_0720600	trafficking protein particle complex subunit 3, putative	BET3	3.12556	3.65311	1.69058e-18	6.29704e-18	155.078	53.6037	4.67011	37.24	162.32	73.65	20.99
PBANKA_0720700	regulator of chromosome condensation, putative	N/A	3.446	8.73085	3.1494e-66	5.62504e-65	52.6144	265.26	20.2206	15.49	4.71	59.72	17.95
PBANKA_0720800	RNA-binding protein NOB1, putative	N/A	4.92764	10.4008	3.43525e-135	3.32685e-133	321.101	2892.27	80.2425	218.52	111.8	44.95	51.65
PBANKA_0720900	CRONE protein	CRONE	2.56467	8.10768	1.50992e-47	1.59715e-46	1260.35	862.008	121.151	189.55	16.92	88.87	3311.35
PBANKA_0721000	conserved protein, unknown function	N/A	1.28198	9.99889	2.19121e-15	7.18531e-15	98.0548	1841.22	633.506	12.8	3.98	39.05	88.54
PBANKA_0721100	dynein regulatory complex protein, putative	N/A	4.86222	6.21777	8.99727e-78	2.34791e-76	136.135	154.627	4.57768	81.51	46.12	39.22	314.47
PBANKA_0721200	conserved Plasmodium protein, unknown function	N/A	1.64887	3.17747	0.000347611	0.000548475	7.98624	23.4672	6.64753	27.86	33.54	12.18	25.48
PBANKA_0721300	protein transport protein GOT1, putative	GOT1	0.363463	5.30859	0.153149	0.183207	77.9609	157.923	105.534	165.81	220.01	234.96	105.46
PBANKA_0721400	RAD51 domain-containing protein	N/A	-0.399165	3.34519	0.304666	0.347574	17.748	13.6389	15.1652	35.22	73.96	44.95	13.93
PBANKA_0721500	conserved Plasmodium protein, unknown function	N/A	1.79405	6.00253	7.54146e-18	2.73198e-17	20.3623	21.9649	5.42089	52.66	57.19	46.15	45.69
PBANKA_0721600	conserved Plasmodium protein, unknown function	N/A	-0.731524	1.71479	0.184667	0.21869	10.4759	2.39244	3.47848	17.79	51.92	70.81	19.87
PBANKA_0721700	ran-specific GTPase-activating protein 1, putative	RANBP1	-0.189956	6.91341	0.251808	0.291314	335.659	205.796	196.433	1655.81	4080.46	1845.81	662.9
PBANKA_0721800	apical merozoite protein, putative	N/A	2.25041	2.44722	0.0001858	0.000301346	72.5839	15.1773	2.82193	30.65	8.66	321.6	120.84
PBANKA_0721900	60S ribosomal protein L7ae/L30e, putative	N/A	-1.51632	3.99463	1.8528e-06	3.53524e-06	48.6691	17.7442	42.3617	368.9	204.08	120.28	50.62
PBANKA_0722000	phosphatidylinositol 4-kinase, putative	N/A	0.00410209	8.61107	0.980205	0.986145	20.0032	41.2968	34.8031	34.26	52.04	118.94	60.85
PBANKA_0800500	chitinase	CHT1	5.10073	4.45808	1.27926e-36	9.88478e-36	27.4349	30.3329	0.609738	100.87	34.39	7.42	15.22
PBANKA_0800600	centrin, putative	N/A	0.164966	0.345645	0.849902	0.870884	117.731	4.81789	3.7078	77.24	243.61	268.81	68.12
PBANKA_0800700	conserved Plasmodium protein, unknown function	N/A	-0.361881	1.9426	0.42266	0.466317	15.5172	0.981604	1.06791	16.95	34.03	35.58	16.34
PBANKA_0800800	cytosolic iron-sulfur assembly component 2, putative	CIA2	-3.34389	5.02983	1.33827e-31	8.56415e-31	80.7873	16.6583	143.459	55.23	38.68	122.59	49.33
PBANKA_0800900	conserved Plasmodium protein, unknown function	N/A	0.0369948	3.91255	0.878493	0.895968	32.9885	6.00298	4.87424	27.59	121.21	70.22	26.73
PBANKA_0801000	conserved Plasmodium protein, unknown function	N/A	-2.71594	5.34123	5.3942e-28	2.99464e-27	173.371	35.9469	202.702	88.16	109.36	52.74	39.56
PBANKA_0801100	conserved Plasmodium protein, unknown function	N/A	7.02484	0.417458	9.73094e-08	2.05662e-07	39.7454	1.23817	0	17.24	35.02	33.16	107.05
PBANKA_0801200	erythrocyte membrane-associated antigen, putative	N/A	-3.33152	8.72968	2.38435e-87	8.18188e-86	103.092	18.427	155.495	350.9	153.33	49.36	67.73
PBANKA_0801300	conserved protein, unknown function	N/A	-1.40174	1.85565	0.00405876	0.00584151	100.266	3.74004	8.03713	26.34	7.54	277.18	13.65
PBANKA_0801500	conserved Plasmodium protein, unknown function	N/A	-2.18809	0.82223	0.0195963	0.0262126	72.4985	0.446511	1.8778	23.36	10.85	41.4	124.99
PBANKA_0801600	conserved Plasmodium protein, unknown function	N/A	-2.78855	7.21711	2.076e-35	1.52054e-34	21.9228	4.67307	27.1561	72.72	54.48	32.1	23.3
PBANKA_0801700	conserved Plasmodium protein, unknown function	N/A	-0.0898328	3.01588	0.831634	0.854778	8.14796	1.25606	1.0972	17.54	30.81	11.84	19.98
PBANKA_0801800	basal complex transmembrane protein 2, putative	BTP2	3.9969	4.39446	7.75169e-27	4.11472e-26	126.454	6.16359	0.30649	45.63	1.55	244.61	390.07
PBANKA_0801900	RNA cytosine C(5)-methyltransferase, putative	NSUN1	0.884956	6.06357	1.6113e-05	2.86849e-05	15.9013	37.6264	17.4789	99.66	112.82	38.08	20.22
PBANKA_0802000	basal complex protein BLEB, putative	N/A	2.64414	6.39596	1.40939e-39	1.19963e-38	137.82	34.1523	4.58673	87.72	84.77	1103.03	22.59
PBANKA_0802100	phosphoinositide-binding protein, putative	N/A	-0.0394982	3.35015	0.916196	0.92877	61.7036	6.07766	5.13083	33.55	49.28	105.91	52.45
PBANKA_0802200	serine/threonine protein kinase, putative	N/A	5.21963	4.16716	9.81247e-21	4.01528e-20	38.5567	12.2791	0.265815	29.08	14.09	301.8	26.93
PBANKA_0802300	HECT-type E3 ubiquitin ligase UT, putative	N/A	0.668719	9.16691	2.48659e-06	4.69928e-06	80.3876	100.327	53.1246	545.72	531.15	353.22	299.61
PBANKA_0802400	phosphopantetheine adenylyltransferase, putative	PPAT	0.80387	3.78461	0.00459515	0.00655934	6.57519	6.4405	3.20515	14.33	15.32	48.44	16.62
PBANKA_0802500	protein phosphatase PPM12, putative	PPM12	0.990184	3.86076	0.000892836	0.00136096	40.3969	7.92615	3.40202	16.19	6.2	70.43	49.71
PBANKA_0802600	peptide chain release factor 2, putative	RF2	1.99301	1.60208	0.000104252	0.000172356	39.4882	5.8662	1.27872	29.93	91.47	46.46	37.38
PBANKA_0802700	mRNA cap guanine-N7 methyltransferase, putative	N/A	1.69455	2.54325	4.3531e-05	7.44246e-05	44.8606	3.7419	0.998972	109.73	142.17	131.42	64.72
PBANKA_0802800	conserved Plasmodium protein, unknown function	N/A	-1.21103	5.33724	3.2427e-09	7.63463e-09	46.9754	13.2176	25.7621	8.17	12.49	83.99	23.36
PBANKA_0802900	conserved Plasmodium protein, unknown function	N/A	-3.93873	5.71779	5.0925e-53	6.50825e-52	4.84119	2.33731	29.6146	42.67	43.73	15.49	17.91
PBANKA_0803000	origin recognition complex subunit 2, putative	ORC2	-1.65812	4.34127	5.24861e-09	1.2192e-08	60.3866	6.33819	16.7104	31.33	26.48	335.18	99.13
PBANKA_0803100	DNA replication licensing factor MCM7, putative	MCM7	-2.07615	5.58681	4.92843e-25	2.41598e-24	301.73	10.9773	38.8354	51.99	242	409.76	152.1
PBANKA_0803200	inositol-phosphate phosphatase, putative	N/A	-0.933208	10.1272	2.49751e-09	5.95087e-09	95.2665	149.768	239.66	47.26	121.29	218.2	70.18
PBANKA_0803300	RNA helicase, putative	N/A	0.153187	2.93954	0.657417	0.694383	17.2547	3.7949	2.88577	56.37	56.81	10.88	22.31
PBANKA_0803400	40S ribosomal protein S29, putative	N/A	0.594255	1.18103	0.273758	0.315118	1366.17	20.6232	11.833	3156.51	1900.31	852.67	410.49
PBANKA_0803500	ATP synthase subunit C, putative	N/A	-0.206927	1.57631	0.722968	0.754296	436.64	7.67892	7.45989	96.01	679.98	742.02	139.4
PBANKA_0803600	importin-7, putative	N/A	-2.33491	3.99468	2.67351e-17	9.48792e-17	64.5492	2.1634	9.23722	110.44	192.74	78.33	22.18
PBANKA_0803700	EF hand domain-containing protein, putative	N/A	-0.210478	4.56398	0.389274	0.432549	58.6507	7.15917	7.06343	23.74	78.79	131.84	43.89
PBANKA_0803900	apicomplexan kinetochore protein 11	AKIT11	9.45581	2.49845	2.83917e-23	1.29561e-22	366.246	29.214	0	80.1	21.57	339.49	27.61
PBANKA_0804000	60S ribosomal protein L37, putative	RPL37	-0.69274	5.24494	0.002466	0.00361359	1362.27	153.179	210.15	3762.33	1957.28	863.08	247.23
PBANKA_0804100	conserved Plasmodium protein, unknown function	N/A	1.15877	4.10092	3.16259e-05	5.48451e-05	227.351	7.10192	2.66766	1483.5	992.49	306.19	175.31
PBANKA_0804400	conserved Plasmodium protein, unknown function	N/A	2.10969	5.24397	1.44634e-12	4.13865e-12	40.1811	16.1675	3.26998	16.46	84.88	74.03	36.42
PBANKA_0804500	rhoptry-associated membrane antigen, putative	RAMA	6.56656	4.87049	3.07671e-56	4.27016e-55	816.029	41.2406	0.473299	162.37	6.3	1735.16	42.26
PBANKA_0804600	ATPase family AAA domain-containing protein 3A, putative	N/A	-2.74075	5.99529	1.23821e-26	6.47795e-26	21.454	12.6883	71.7366	308.34	210.79	26.65	17.39
PBANKA_0804700	conserved Plasmodium protein, unknown function	N/A	0.604378	2.3076	0.243334	0.28241	31.8013	1.91588	1.11481	79.16	97.85	38.64	45.67
PBANKA_0804800	mediator of RNA polymerase II transcription subunit 10, putative	MED10	-0.912836	5.36392	2.66253e-06	5.02744e-06	60.1337	54.453	86.5668	103.35	101.98	70.24	19.09
PBANKA_0804900	E3 ubiquitin-protein ligase, putative	N/A	0.712351	3.29039	0.0288553	0.0378313	73.5613	6.16159	3.1887	128.79	113.76	102.56	29.28
PBANKA_0805000	RAP protein, putative	N/A	-0.779427	4.13506	0.00452162	0.00646699	23.2133	5.61575	8.06157	21.58	58.62	32.1	11.98
PBANKA_0805100	ribosomal protein S8e, putative	N/A	-1.84531	7.07188	1.6173e-24	7.7709e-24	355.043	110.211	336.568	476.66	299.35	134.85	53.97
PBANKA_0805200	cytoskeleton associated protein, putative	N/A	3.56367	8.0863	2.68737e-81	7.70498e-80	38.0814	295.105	20.9452	4.25	56.74	20.33	18.04
PBANKA_0805300	conserved Plasmodium protein, unknown function	N/A	-0.500463	4.00336	0.0630589	0.079563	120.89	63.1973	76.4071	60.74	111.33	98.81	40.32
PBANKA_0805400	DNA-directed RNA polymerases I, II, and III subunit RPABC5, putative	RPB10	-1.23664	2.87314	6.8098e-05	0.000114451	134.427	31.1439	62.8863	168.11	380.45	264.79	98.75
PBANKA_0805500	conserved Plasmodium protein, unknown function	N/A	0.2865	2.42451	0.419311	0.463091	49.8989	2.81789	1.88015	29.48	84.58	25.88	51.6
PBANKA_0805600	EKC/KEOPS complex subunit BUD32, putative	BUD32	0.597642	2.5715	0.17441	0.207162	99.7556	13.8753	7.85818	95.17	205.52	52.49	51.22
PBANKA_0805700	heat shock protein 90	HSP90	-1.78499	10.0836	2.7809e-23	1.27035e-22	1316.93	330.622	966.078	3554.9	5866.07	1173.27	735.47
PBANKA_0805800	RNA-binding protein, putative	N/A	2.37206	1.23346	0.00134451	0.00201839	46.0665	5.50566	0.969183	134.39	178.95	142.68	16.53
PBANKA_0805900	kinesin-8X	N/A	0.0254091	2.64602	0.980261	0.986145	145.965	2.14386	1.78949	34.81	93.91	171.1	103.84
PBANKA_0806000	ubiquitin-conjugating enzyme E2, putative	N/A	0.975924	1.46326	0.0635424	0.0801035	207.551	9.61068	4.33383	210.94	123.14	33.09	61.36
PBANKA_0806100	CCR4 domain-containing protein 4, putative	CCR4-4	0.397751	5.20824	0.048908	0.062468	63.3271	24.5676	15.5697	135.5	114.28	28.73	14.13
PBANKA_0806200	E3 ubiquitin-protein ligase RBX1	RBX1	-0.322643	0.510701	0.607401	0.647676	183.924	4.98167	5.19092	18.62	248.08	119.34	75.27
PBANKA_0806300	P4-type ATPase ATP7, putative	ATPase7	4.39549	5.15545	7.63443e-32	4.94366e-31	39.6496	17.9143	0.775581	6.7	30.45	25.34	42.61
PBANKA_0806400	PAT complex subunit CCDC47, putative	N/A	0.400058	3.09975	0.295655	0.338002	66.6145	10.8758	7.21923	156.16	139.78	141.15	59.54
PBANKA_0806500	triosephosphate isomerase, putative	N/A	-0.609682	6.40828	0.0012224	0.00184206	55.339	92.6739	118.584	14.14	147.62	22.32	40.34
PBANKA_0806600	cleavage and polyadenylation specificity factor, putative	N/A	0.660132	6.78613	0.000311379	0.000495252	19.0835	67.8764	35.8205	17.7	65.43	10.28	16.09
PBANKA_0806700	conserved Plasmodium protein, unknown function	N/A	-0.83683	10.6254	6.63174e-09	1.53322e-08	43.2433	118.901	178.713	15.33	42.39	145.82	47.25
PBANKA_0806800	coiled-coil domain-containing protein CCDC148/CCDC112, putative	N/A	1.2973	1.29384	0.0235925	0.0312037	218.006	2.33235	0.787749	41.8	4.5	25.87	400.92
PBANKA_0806900	conserved Plasmodium protein, unknown function	N/A	-2.26123	3.00533	1.86465e-09	4.48959e-09	23.8352	1.55115	6.44477	22.3	66.61	24.06	15.53
PBANKA_0807000	DNA-directed RNA polymerase II subunit RPB1, putative	RPB1	-1.10283	6.85238	5.65945e-12	1.56002e-11	144.548	15.5324	28.2794	205.9	285.73	165.17	121.81
PBANKA_0807100	stomatin-like protein	STOML	-1.87397	0.310397	0.0160428	0.0216655	22.7785	0.697112	2.07045	135.82	85.17	21.62	21.45
PBANKA_0807200	conserved Plasmodium protein, unknown function	N/A	-0.166869	1.29691	0.819504	0.844502	346.407	4.88508	4.30003	143.85	15.41	100.08	2478.09
PBANKA_0807300	conserved protein, unknown function	N/A	-2.26698	4.34455	1.27221e-16	4.38283e-16	17.994	5.35538	21.4128	12.75	100.51	35.24	6.2
PBANKA_0807400	26S proteasome non-ATPase regulatory subunit 9, putative	N/A	-2.2837	3.03812	3.4767e-08	7.60997e-08	31.3911	6.42241	25.5033	29.79	154.68	59.69	26.77
PBANKA_0807500	conserved Plasmodium protein, unknown function	N/A	2.58082	5.22702	1.03871e-30	6.41177e-30	35.995	12.5827	1.75963	50.06	144.7	62.21	87.58
PBANKA_0807600	40S ribosomal protein S11, putative	RPS11	0.88366	7.62463	1.51355e-08	3.41765e-08	1157.43	769.826	352.835	2323.07	2024.97	878.3	306.93
PBANKA_0807700	kinesin-5	EG5	0.0283861	6.85598	0.854373	0.874643	33.4268	39.6924	32.6565	51.94	32.85	128.45	51.28
PBANKA_0807800	DNA replication complex GINS protein, putative	N/A	2.56426	0.809952	0.000312284	0.00049651	27.3668	2.1702	0.295867	10.36	10.79	94.27	31.18
PBANKA_0807900	nucleoporin NUP335	NUP335	0.0604383	8.93185	0.684286	0.71945	119.424	85.7749	69.1066	417.69	251.26	591.94	226.22
PBANKA_0808000	cdc2-related protein kinase 4, putative	CRK4	-0.535899	5.14787	0.0175768	0.0235982	118.557	10.5393	13.0394	35.1	22.96	466.68	53.28
PBANKA_0808100	6-cysteine protein B9	B9	-1.4499	9.87187	1.30581e-22	5.83065e-22	2.51183	287.188	659.58	2.1	10.65	4.49	4.83
PBANKA_0808200	proteasome subunit alpha type-3, putative	N/A	-0.696918	5.7343	0.00301901	0.00439001	168.566	78.3409	107.908	43.03	510.23	293.48	74.23
PBANKA_0808300	E3 ubiquitin-protein ligase, putative	N/A	-0.332116	3.00907	0.309471	0.35241	29.2961	6.38359	7.03693	100.37	85.64	60.53	55.34
PBANKA_0808420	tubulin-specific chaperone, putative	N/A	1.85603	3.4302	1.10097e-07	2.31678e-07	41.4318	30.5663	6.87466	34.1	116.75	64.96	63.27
PBANKA_0808500	conserved Plasmodium protein, unknown function	N/A	1.88222	2.26245	0.00032204	0.000510531	62.9179	40.1713	10.019	99.61	221.71	136.38	40.05
PBANKA_0808600	conserved Plasmodium protein, unknown function	N/A	1.00954	3.38853	0.00172451	0.002558	13.2088	4.85218	2.00509	8.73	53.26	18.05	17.78
PBANKA_0808700	GTPase-activating protein, putative	N/A	-1.14955	6.71524	9.32783e-11	2.41825e-10	76.89	35.8292	67.5076	110.8	180.52	52.32	62.76
PBANKA_0808800	prefoldin-like protein, putative	N/A	-0.612298	5.74449	0.000585581	0.000905593	20.6552	68.743	88.5008	57.52	121.85	46.43	25.36
PBANKA_0808900	ATP-dependent protease ATPase subunit ClpY, putative	ClpY	-0.19959	8.14272	0.185611	0.219609	100.883	165.35	160.59	301.85	347.33	220.73	105.17
PBANKA_0809000	translation initiation factor SUI1, putative	N/A	-0.660889	6.42337	0.000442541	0.000692742	68.4533	39.8256	52.9363	19.85	143	64.47	92.63
PBANKA_0809100	proteasome activator 28, putative	PA28	-0.217416	1.97246	0.604364	0.645228	77.9326	6.16621	6.01886	324.61	239.98	244.36	32.22
PBANKA_0809200	ribosomal protein L35, apicoplast, putative	N/A	3.16348	3.77254	2.6236e-10	6.59379e-10	52.0035	60.8437	6.29448	58.02	124.64	185.95	36.88
PBANKA_0809300	peptide deformylase, putative	PDF	4.16824	6.29157	6.92891e-60	1.05581e-58	38.9769	300.696	13.1821	9.43	102.87	100.55	12.02
PBANKA_0809400	plasma membrane protein 1	PMP1	1.70667	4.71321	2.23105e-12	6.31359e-12	138.962	47.0261	11.772	32.18	28.51	402.13	52.23
PBANKA_0809600	conserved Plasmodium protein, unknown function	N/A	-2.8415	5.00153	5.14621e-29	3.0023e-28	31.1032	2.68273	16.2414	17.51	15.1	180.87	26.13
PBANKA_0809700	conserved protein, unknown function	N/A	1.33404	3.24866	7.33549e-06	1.33758e-05	75.8491	20.5583	6.91076	17.32	198.05	121.14	136.61
PBANKA_0809800	ribosomal RNA methyltransferase, putative	N/A	1.69848	2.11617	0.000317072	0.000503387	11.9794	5.65746	1.55238	67.01	27.67	24.47	16.08
PBANKA_0809900	tRNA pseudouridine synthase, putative	N/A	0.30595	0.912467	0.648211	0.685656	58.5459	2.859	1.88891	75.45	115.25	79.29	57.1
PBANKA_0810000	mitochondrial carrier protein, putative	N/A	-1.90669	3.47906	1.49499e-09	3.62559e-09	33.3468	4.73789	15.075	70.25	61.82	39.64	63.28
PBANKA_0810100	conserved Plasmodium protein, unknown function	N/A	-2.07676	1.89724	3.65477e-07	7.38068e-07	4.32386	1.06193	3.77182	20.34	36.32	8.09	16.7
PBANKA_0810200	conserved Plasmodium protein, unknown function	N/A	-1.43198	2.67367	0.000201685	0.000326018	37.122	2.62298	5.98799	74.15	63.09	23.67	61.34
PBANKA_0810300	conserved Plasmodium protein, unknown function	N/A	0.519859	1.81228	0.342081	0.385681	19.3549	3.02982	1.68028	3.3	3.83	5.55	39.7
PBANKA_0810400	GDP-fucose protein O-fucosyltransferase 2	POFUT2	2.32981	1.06835	0.0013429	0.00201667	15.8534	2.74108	0.408797	4.4	5.2	4.64	48.32
PBANKA_0810500	apoptosis-related protein, putative	ARP	-2.46483	2.8504	9.62095e-12	2.62214e-11	451.261	8.91011	41.2133	637.58	528.54	246.76	314.88
PBANKA_0810600	exoribonuclease, putative	N/A	-2.56045	5.18381	6.35161e-19	2.38829e-18	141.818	4.05827	19.7225	184.3	127.34	123.22	49.5
PBANKA_0810700	subpellicular microtubule protein 1, putative	SPM1	5.71087	4.77277	1.89861e-39	1.59732e-38	1819.53	76.0701	1.10582	144.22	7.39	50.17	1705.77
PBANKA_0810800	conserved protein, unknown function	N/A	-4.1794	5.44291	4.82555e-51	5.79331e-50	61.9245	4.07083	62.182	17.59	2.66	97.35	32.25
PBANKA_0810900	FHA domain protein, putative	N/A	-3.72707	7.08428	3.7967e-48	4.09555e-47	116.109	10.0663	111.243	51.73	65.14	41.68	105.59
PBANKA_0811000	small nuclear ribonucleoprotein Sm D3, putative	SNRPD3	-2.08826	1.93287	7.29991e-06	1.33164e-05	157.415	6.6472	24.1803	336.11	302.96	182.14	52.49
PBANKA_0811100	helicase SKI2W, putative	N/A	-0.101373	4.34467	0.708475	0.740949	22.4637	6.96967	6.16822	53.84	49.64	22.76	10.88
PBANKA_0811200	histone-lysine N-methyltransferase SET4, putative	SET4	7.40995	5.626	1.01747e-106	5.34235e-105	8.39973	42.8436	0.187959	5.55	22.21	6.4	11.6
PBANKA_0811300	exportin-7, putative	N/A	0.0855412	6.0321	0.626909	0.666033	176.544	28.2016	22.3924	98.34	229.38	205.43	67.72
PBANKA_0811400	conserved Plasmodium protein, unknown function	N/A	-2.18848	7.67269	6.1573e-37	4.81751e-36	191.924	14.664	56.449	220.05	118.98	173	59.02
PBANKA_0811600	selenide water dikinase, putative	N/A	1.13052	3.51254	0.000167544	0.000272345	27.0088	7.17684	2.72275	19.23	75.77	25.31	10.74
PBANKA_0811700	SNARE protein, putative	N/A	-1.14996	5.91501	2.97636e-10	7.45458e-10	122.07	92.2601	172.278	8.94	110.38	140.37	59.78
PBANKA_0811800	actin-like protein, putative	ALP5a	4.49547	2.82012	7.76697e-13	2.25656e-12	62.5984	9.90066	0.38789	6.09	1.35	9.21	69.71
PBANKA_0811900	cytosolic Fe-S cluster assembly factor NBP35, putative	NBP35	-0.759859	3.78881	0.00523888	0.00742714	20.9845	11.6078	16.8183	38.01	43.05	14.96	17.19
PBANKA_0812000	DNA primase large subunit, putative	N/A	-1.9654	7.57046	5.99545e-29	3.47912e-28	157.62	70.5996	231.519	18.41	38.2	129.33	47.64
PBANKA_0812100	phosphatidylinositol N-acetylglucosaminyltransferase, putative	N/A	-2.14694	5.92259	1.09345e-23	5.0748e-23	93.8145	35.0084	130.958	19.09	18.23	125.39	48.54
PBANKA_0812200	START domain-containing protein, putative	N/A	2.6836	6.46676	2.80274e-20	1.12783e-19	433.287	85.2395	11.0343	26.85	4.81	76.98	119.4
PBANKA_0812300	spindle and kinetochore-associated protein 1, putative	SKA1	-2.02975	6.01764	4.02455e-30	2.43597e-29	79.5494	61.6305	211.367	19.98	13.2	205.27	95.8
PBANKA_0812400	cysteine repeat modular protein 1	CRMP1	5.51936	5.06718	3.32807e-53	4.27838e-52	4.7375	10.0441	0.191586	5.86	14.29	8.02	1.92
PBANKA_0812500	conserved Plasmodium protein, unknown function	N/A	2.7563	1.7053	2.89155e-05	5.03651e-05	5.7599	1.89092	0.27203	18.88	43.76	7.9	7.72
PBANKA_0812600	conserved Plasmodium protein, unknown function	N/A	5.01331	1.5623	1.07974e-11	2.93911e-11	651.916	10.2685	0.264489	209.96	8.68	103	2616.51
PBANKA_0812700	conserved Plasmodium protein, unknown function	N/A	1.61131	3.61982	1.17945e-07	2.47196e-07	163.428	20.8054	5.75086	71.75	193.56	632.14	85.67
PBANKA_0812800	GTP-binding protein, putative	N/A	0.0204864	2.91063	0.965723	0.973092	66.3188	3.77196	3.03829	23.25	115.76	44.43	122.5
PBANKA_0812900	conserved Plasmodium protein, unknown function	N/A	0.412556	2.24543	0.307974	0.350981	517.177	9.35647	5.8254	132.56	119.17	55.31	1850.36
PBANKA_0813000	inhibitor of cysteine proteases	ICP	0.837145	12.8553	5.72749e-07	1.14235e-06	644.769	13037.6	6115.85	378.26	657.13	370.07	146.92
PBANKA_0813100	conserved Plasmodium protein, unknown function	N/A	-0.80924	8.14512	9.20665e-08	1.95054e-07	27.3429	65.5892	96.646	12.89	17.94	99.83	11.39
PBANKA_0813300	membrane protein S54	Pbs54	-0.760268	3.15501	0.0171171	0.023052	130.723	7.08796	9.92142	48.67	45.89	103.4	870.56
PBANKA_0813400	alkaline phosphatase, putative	N/A	1.83538	6.462	8.26687e-30	4.96924e-29	59.9846	146.445	34.4201	25.1	137.62	169.77	43.85
PBANKA_0813500	SAP domain-containing protein, putative	N/A	0.435487	7.30331	0.00269395	0.00393571	155.314	356.481	222.763	301.21	347	342.7	125.97
PBANKA_0813600	conserved Plasmodium protein, unknown function	N/A	3.98461	4.14827	1.07211e-31	6.89126e-31	13.5786	14.9889	0.739069	12.88	9.72	5.99	56.14
PBANKA_0813700	conserved Plasmodium protein, unknown function	N/A	3.36671	2.11873	1.87895e-10	4.78018e-10	17.0853	36.5763	3.21201	68.49	112.4	80.31	28.64
PBANKA_0813800	tRNA (adenine(58)-N(1))-methyltransferase non-catalytic subunit TRM6, putative	GCD10	3.06928	4.39246	1.43994e-21	6.11029e-21	17.1738	30.1074	3.05154	83.03	69.15	22.86	60.31
PBANKA_0813900	26S proteasome regulatory subunit RPN8, putative	RPN8	4.92787	4.07464	2.21478e-32	1.46242e-31	113.619	45.9082	1.01327	114.04	315.73	179.45	39.12
PBANKA_0814000	conserved protein, unknown function	N/A	-0.160236	2.87275	0.60891	0.649127	475.854	22.5229	21.445	443.3	226.08	99.64	82.91
PBANKA_0814200	elongation factor 1-beta, putative	N/A	1.10487	1.60063	0.0461787	0.0592172	283.381	6.69148	2.7203	1039.51	3027.32	1249.02	337.26
PBANKA_0814400	elongation factor, putative	N/A	1.5314	3.87006	2.01102e-07	4.13202e-07	95.3648	57.8822	16.5444	23.27	151.47	134.14	39.95
PBANKA_0814500	protein AMR4, putative	N/A	1.28628	1.91601	0.00563861	0.00796017	108.311	5.29616	1.81521	27.72	43.98	71.53	285.29
PBANKA_0814700	conserved protein, unknown function	N/A	-0.685999	3.38329	0.0222944	0.0295676	19.6809	6.28073	8.54313	23.58	97.26	51.33	11.26
PBANKA_0814800	conserved Plasmodium protein, unknown function	N/A	0.772986	9.89837	3.08775e-06	5.79019e-06	1689.75	7714.44	3779.68	146.02	119.16	261.52	84.32
PBANKA_0814900	arginine--tRNA ligase, putative	RRSapi	1.05177	2.33705	0.00640994	0.00899662	4.96117	3.41885	1.40265	16.42	64.43	54.01	10.71
PBANKA_0815000	pseudouridylate synthase, putative	N/A	-1.87142	4.66186	7.53848e-15	2.39626e-14	12.8242	7.09162	21.6885	26.77	42.41	40.49	18.27
PBANKA_0815100	conserved Plasmodium protein, unknown function	N/A	-4.83388	7.24131	1.30921e-121	1.03737e-119	112.02	4.74423	114.09	55.35	9.84	112.4	394.39
PBANKA_0815200	phospholipid or glycerol acyltransferase, putative	N/A	2.88181	1.93583	1.78438e-08	3.9899e-08	148.639	6.27089	0.720617	167.23	179.67	315.41	80.62
PBANKA_0815300	met-10+ like protein, putative	N/A	6.10542	3.38011	1.66743e-24	8.00293e-24	16.7601	12.6818	0.189013	189.69	89.96	42.24	49.56
PBANKA_0815400	protein KIC3, putative	N/A	6.80279	4.51564	9.45072e-63	1.59637e-61	1184.73	83.3557	0.669976	151.34	16.4	408.1	2264.08
PBANKA_0815500	conserved Plasmodium protein, unknown function	N/A	-1.38159	3.96299	7.19357e-06	1.31335e-05	42.1559	2.93296	6.42955	21.5	16.08	39.62	179.89
PBANKA_0815600	transcription elongation factor 1, putative	ELF1	-4.11672	5.4589	7.35761e-46	7.45685e-45	280.723	22.7462	344.095	75.2	183.64	157.34	128.75
PBANKA_0815700	major facilitator superfamily-related transporter, putative	MFR4	-2.76065	8.69755	1.62786e-67	3.03172e-66	260.408	106.341	605.288	67.36	60.34	236.74	992.22
PBANKA_0815800	GINS complex subunit Psf3, putative	N/A	-4.38579	4.71607	1.08535e-37	8.72686e-37	45.1575	5.68433	100.839	15.04	7.47	84.66	64.61
PBANKA_0815900	BSD-domain protein, putative	N/A	-2.50635	6.37163	1.87037e-40	1.62696e-39	130.799	24.6005	116.954	58.18	68.33	249.07	498.92
PBANKA_0816000	type II NADH:ubiquinone oxidoreductase	NDH2	1.12899	2.15659	0.00452304	0.00646699	66.9556	4.90256	1.80831	23.73	33.37	118.85	42
PBANKA_0816100	SUMO-conjugating enzyme UBC9, putative	UBC9	-0.236271	1.922	0.557492	0.599592	253.527	10.2364	10.4106	158.27	207.81	192.61	90.3
PBANKA_0816200	ribonuclease H2 subunit C, putative	N/A	-1.20544	7.76033	2.1641e-10	5.4864e-10	141.215	204.473	393.558	26.09	43.17	66.24	165.06
PBANKA_0816300	heptatricopeptide repeat-containing protein, putative	N/A	-1.18103	5.84834	9.96181e-09	2.27773e-08	47.3475	25.1422	47.6402	47.74	43.73	20.87	141.91
PBANKA_0816400	ATP-dependent 6-phosphofructokinase, putative	PFK9	-1.32163	7.24945	1.12249e-15	3.73421e-15	147.789	32.7248	68.9134	353.77	344.49	68.27	57.21
PBANKA_0816600	conserved Plasmodium protein, unknown function	N/A	-0.970149	0.736015	0.11548	0.140615	46.9472	2.27265	3.84223	608.5	340.21	218.29	250.72
PBANKA_0816700	cytochrome c oxidase subunit ApiCOX30, putative	N/A	1.26533	2.94088	0.00123312	0.00185693	140.79	25.693	9.1324	35.09	55.69	239.85	193.69
PBANKA_0816800	glycolipid transfer protein, putative	GLTP	-3.62668	5.31901	3.5412e-45	3.52341e-44	308.72	13.9264	141.746	51.59	24.58	57.95	1346.46
PBANKA_0816900	conserved Plasmodium protein, unknown function	N/A	0.103609	2.3665	0.832751	0.855523	279.66	15.786	12.3992	186.43	208.02	518.77	406.46
PBANKA_0817000	major facilitator superfamily domain-containing protein, putative	MFS2	1.59307	5.16779	1.45486e-10	3.72737e-10	115.053	20.6883	5.72445	24.05	4.98	152.21	128.11
PBANKA_0817100	thioredoxin 3, putative	TRX3	-0.517852	4.49967	0.0676187	0.0849741	127.694	50.8831	62.2822	35.78	57.03	114.6	281.92
PBANKA_0817200	mitochondrial ribonuclease P catalytic subunit, putative	N/A	0.246513	4.50434	0.437129	0.480214	13.4267	11.8407	8.64485	143.15	137.79	25.68	17.86
PBANKA_0817300	conserved Plasmodium protein, unknown function	N/A	0.915861	6.93193	9.71339e-09	2.2221e-08	91.9543	276.94	122.635	14.1	8.9	46.37	45.14
PBANKA_0817400	conserved Plasmodium protein, unknown function	N/A	-0.210471	9.00059	0.158965	0.189748	19.4625	123.279	119.878	130.83	131.08	64.8	37.56
PBANKA_0817500	ubiquitin fusion degradation protein 1, putative	UFD1	1.40094	1.77372	0.00660613	0.00925113	18.2069	6.92854	2.39872	18.37	56.84	36.64	4.51
PBANKA_0817600	methyltransferase, putative	N/A	3.02988	1.3952	0.000929246	0.00141448	18.7249	8.11448	1.07544	112.9	61.46	22.23	13.96
PBANKA_0817700	RNA-binding protein musashi, putative	HoMu	0.815032	8.31106	8.65629e-06	1.57053e-05	195.888	573.295	275.607	727.94	376.96	273.16	210.25
PBANKA_0817800	conserved Plasmodium protein, unknown function	N/A	-1.60768	4.40462	4.66404e-12	1.29299e-11	143.416	106.822	274.908	346.55	658.87	427.1	134.41
PBANKA_0817900	Zinc finger HIT domain-containing protein 3, putative	ZNHIT3	1.84983	3.27117	1.43315e-09	3.47754e-09	424.229	24.4586	5.5914	135.56	42.31	255.34	21.02
PBANKA_0818000	merozoite organizing protein, putative	MOP	1.11164	6.42548	2.55311e-11	6.78442e-11	61.9824	30.9118	11.9172	20.21	33.55	144.92	87.94
PBANKA_0818100	N-glycosylase/DNA lyase, putative	OGG1	0.180949	6.14769	0.308296	0.351256	35.4621	65.3691	48.8305	7.57	60.32	59.31	37.86
PBANKA_0818200	conserved protein, unknown function	N/A	-0.340035	1.8892	0.435365	0.47872	19.9194	4.70886	4.93518	3.21	3.22	23.46	30.12
PBANKA_0818300	conserved protein, unknown function	N/A	5.99172	2.45289	1.17692e-13	3.55195e-13	35.264	12.9614	0.23439	3.53	0.55	97.12	7.81
PBANKA_0818400	conserved Plasmodium protein, unknown function	N/A	-0.0699483	4.90611	0.772045	0.7999	12.0966	9.62338	8.57132	3.13	0.09	12.78	14.2
PBANKA_0818500	conserved protein, unknown function	N/A	-1.62455	6.51838	1.72655e-20	6.99285e-20	129.592	33.0025	86.291	22.25	23.94	151.7	80.36
PBANKA_0818600	pre-mRNA-splicing factor ATP-dependent RNA helicase PRP43, putative	PRP43	1.72364	2.38893	8.61617e-06	1.5639e-05	40.8056	4.43401	1.07619	152.48	108.47	48.36	12.28
PBANKA_0818900	endoplasmic reticulum chaperone BiP, putative	BIP	0.444288	4.74094	0.140594	0.16907	861.438	22.799	14.0454	1017.56	1665.44	2254.12	257.04
PBANKA_0819000	glideosome-associated protein 50, putative	GAP50	4.35391	4.88231	3.33295e-52	4.12641e-51	1222.92	65.9914	2.87433	287.38	14.14	1993.59	3439.67
PBANKA_0819100	cytochrome b5, putative	N/A	0.877513	4.16148	0.0013798	0.00206922	186.679	73.5723	33.7499	410.88	872.64	197.2	115.08
PBANKA_0819200	50S ribosomal protein L3, apicoplast, putative	N/A	0.0251808	7.04301	0.892903	0.908963	307.585	204.876	171.504	112.66	274.28	275.01	77.83
PBANKA_0819300	eukaryotic translation initiation factor 3 subunit F, putative	EIF3F	-0.768641	5.56568	0.00106845	0.00161733	196.037	54.4204	79.7232	447.58	472.19	106.58	96.56
PBANKA_0819400	conserved Plasmodium protein, unknown function	N/A	-2.83923	5.3061	1.9684e-31	1.25231e-30	22.3415	3.00497	18.0876	11.45	7.64	4.88	47.24
PBANKA_0819500	ATP-dependent DNA helicase Q1, putative	RECQ1	-0.542764	8.17415	0.000246237	0.000395104	52.1451	180.911	221.573	12.22	20.28	100.64	32.38
PBANKA_0819600	conserved Plasmodium protein, unknown function	N/A	4.59988	4.9443	5.10156e-42	4.67071e-41	249.758	53.4496	1.95149	26.67	6.97	65.12	29.2
PBANKA_0819700	dihydrouridine synthase, putative	N/A	4.11805	4.92077	1.12638e-33	7.76704e-33	73.0562	49.7467	2.26789	140.7	86.57	30.88	49.52
PBANKA_0819800	gamma-glutamylcysteine synthetase	gammaGCS	-1.30283	7.89483	8.27062e-17	2.88578e-16	88.7874	69.5642	143.317	91.1	131.08	72.18	84.74
PBANKA_0819900	nucleosome assembly protein	NAPS	0.167677	6.6179	0.369846	0.412961	1525.28	188.234	142.61	1038.8	1202.96	753.28	397.96
PBANKA_0820000	DnaJ protein, putative	N/A	0.106619	6.21142	0.571363	0.61315	135.079	97.2214	77.0029	225.58	296.61	327.21	47.3
PBANKA_0820100	PPPDE peptidase, putative	N/A	5.78471	3.9897	3.01796e-32	1.98375e-31	277.732	56.6948	1.00759	30.52	32.72	62.5	78.55
PBANKA_0820200	thioredoxin-like protein 1, putative	TrxL1	1.19451	10.466	4.6881e-15	1.50337e-14	17.1426	4632.07	1704.37	0	2.59	17.42	20.21
PBANKA_0820300	protein disulfide-isomerase PDI-Trans	PDI-Trans	5.98007	9.03541	4.47673e-128	3.98155e-126	72.2423	985.064	12.6041	9.35	130.39	79.19	30.54
PBANKA_0820400	major facilitator superfamily domain-containing protein, putative	MFS3	-0.000345922	8.77777	0.998811	1	1.15704	439.165	366.412	1.53	6.37	2.88	6.2
PBANKA_0820500	dolichyl-diphosphooligosaccharide--protein glycosyltransferase subunit WBP1, putative	WBP1	0.794259	0.556501	0.230272	0.268466	0.252603	1.36887	0.664547	13.06	29.53	6.33	4
PBANKA_0820600	pyridoxal phosphate homeostasis protein, putative	N/A	-1.13939	6.46349	1.97348e-12	5.61385e-12	14.2324	110.925	206.922	26.36	70.01	13.13	8.42
PBANKA_0820700	TLD domain-containing protein	N/A	-0.35759	7.78614	0.0285492	0.0374639	63.8399	93.6414	101.011	37.05	57.87	172.22	75.98
PBANKA_0820800	regulator of chromosome condensation-PP1-interacting protein	RCC-PIP	-0.680827	5.88037	0.00929065	0.0128658	47.5114	8.81894	11.7244	66.64	11.21	564.03	55.02
PBANKA_0820900	elongation of fatty acids protein, putative	ELO-A	-3.77825	6.09536	5.77115e-41	5.0707e-40	1.65829	8.54441	97.5672	3.83	1.43	3.11	2.07
PBANKA_0821100	CS domain protein, putative	N/A	0.0198155	1.09335	1	1	71.7792	1.0297	0.939764	17.68	91.26	114.18	68.13
PBANKA_0821300	conserved Plasmodium protein, unknown function	N/A	-1.66117	-0.0428023	0.0144439	0.0195791	4.07743	0.140257	0.380891	3.69	14.82	11.54	21.89
PBANKA_0821400	ADP-ribosylation factor, putative	N/A	-0.199635	4.22283	0.462989	0.506579	422.357	43.9975	41.6873	35.69	4.74	15.95	858.65
PBANKA_0821500	conserved Plasmodium protein, unknown function	N/A	-0.562527	4.34384	0.0173074	0.0232724	13.1979	6.96947	8.59569	8.74	74.2	45.58	23.73
PBANKA_0821600	CRAL/TRIO domain-containing protein, putative	N/A	-0.398225	5.19181	0.120126	0.145702	16.2639	30.8353	34.4156	38.35	55.18	128.5	78.56
PBANKA_0821700	inosine-5'-monophosphate dehydrogenase, putative	N/A	2.80613	2.54642	2.60941e-08	5.77541e-08	91.9755	8.41723	1.0277	300.4	349.46	101.36	64.71
PBANKA_0821800	U4/U6 snRNA-associated-splicing factor, putative	PRP24	-0.311288	3.92006	0.246684	0.285765	25.8366	13.2968	14.0924	61.01	112.34	38.91	34.67
PBANKA_0821900	ubiquitin-conjugating enzyme E2, putative	N/A	-0.377333	5.71195	0.0844448	0.104757	70.1044	134.6	147.004	87.65	165.65	46.3	51.74
PBANKA_0822000	conserved Plasmodium protein, unknown function	N/A	0.140852	1.19991	0.881376	0.898068	18.0641	4.46574	3.65268	45.19	71.75	137.49	47.91
PBANKA_0822100	conserved Plasmodium protein, unknown function	N/A	-0.541503	5.57561	0.0119384	0.0163148	18.4538	9.16262	11.3879	84.59	37.87	37.21	21.02
PBANKA_0822200	RAP protein, putative	N/A	-0.925155	3.83951	0.000848446	0.00129875	38.3689	10.0871	16.428	34.02	47.8	34.4	25.94
PBANKA_0822500	tetratricopeptide repeat protein, putative	N/A	-5.47007	6.52678	7.93437e-57	1.12266e-55	18.0824	1.26116	47.2377	84.74	71.13	49.16	38.94
PBANKA_0822600	conserved protein, unknown function	N/A	-4.59056	6.3223	2.60257e-46	2.68133e-45	49.5608	6.45502	130.81	62.69	198.28	210.08	59.22
PBANKA_0822700	ribosome production factor 1, putative	RPF1	-1.06247	2.71538	0.00546112	0.00772713	100.891	6.26818	11.0855	188.42	98.35	32.57	112.63
PBANKA_0822800	conserved Plasmodium protein, unknown function	N/A	2.68731	3.07132	1.64192e-09	3.96645e-09	147.887	28.7261	4.20828	1308.92	548.58	211.91	278.95
PBANKA_0822900	dynein intermediate chain, putative	N/A	-0.669002	3.27096	0.0273686	0.0360122	123.528	4.53222	6.18998	29.12	12.09	28.02	163.02
PBANKA_0823000	ubiquitin-like protein, putative	N/A	-4.65738	8.93181	1.66764e-163	3.02815e-161	144.432	13.1482	278.853	364.22	450.88	372.6	224.21
PBANKA_0823100	S-adenosylmethionine synthetase, putative	SAMS	-0.783697	10.7657	2.98805e-06	5.61049e-06	1424.44	1544.78	2239.45	560.34	233.55	89.37	1348.72
PBANKA_0823200	conserved protein, unknown function	N/A	-5.54082	6.97017	1.2748e-112	7.6104e-111	608.212	8.35049	326.427	104.85	22.72	32.32	2058.75
PBANKA_0823300	para-aminobenzoic acid synthetase, putative	N/A	-5.12179	7.72086	1.38995e-137	1.44224e-135	48.2057	5.99158	176.892	32.33	77.29	28.4	84.04
PBANKA_0823400	phosphoglycerate kinase, putative	PGK	1.37321	4.14658	2.03362e-05	3.58082e-05	557.18	28.6849	9.74371	1117.7	2152.83	495.06	185.76
PBANKA_0823500	glutamine synthetase	N/A	0.697612	7.0158	0.000854416	0.00130615	74.6629	139.737	72.2041	104.19	245.77	66.8	55.64
PBANKA_0823600	pre-mRNA-splicing factor 18, putative	PRP18	2.76324	4.69177	3.51049e-24	1.66834e-23	113.766	60.9552	7.77424	294	249.88	114.68	180.08
PBANKA_0823700	conserved Plasmodium protein, unknown function	N/A	1.25665	7.16355	1.04243e-12	3.00059e-12	12.2226	26.4056	9.37345	11.98	31.53	44.6	32.36
PBANKA_0823800	3-oxoacyl-[acyl-carrier-protein] reductase, putative	FabG	5.35458	5.22302	9.63003e-78	2.48329e-76	8.45421	113.528	2.28882	4.21	3.74	13.67	4.44
PBANKA_0823900	DNA-directed RNA polymerase II subunit RPB3, putative	RPB3	1.11795	4.02231	4.4518e-05	7.59333e-05	47.0285	31.0979	11.891	157.82	142.41	39.31	14.75
PBANKA_0824000	OTU domain-containing protein, putative	N/A	8.23988	1.4259	4.2631e-10	1.06103e-09	10.1897	8.67618	0	12.2	5.54	5.91	44.12
PBANKA_0824100	nitric oxide synthase, putative	NOS	-0.0537911	2.52261	0.893643	0.909079	9.88594	3.60864	3.21302	33.18	10.12	4.79	12.51
PBANKA_0824200	perforin-like protein 3	PLP3	1.66147	4.25258	6.4561e-07	1.28181e-06	31.931	16.5612	4.42089	11.14	2.86	3.05	86.78
PBANKA_0824300	conserved Plasmodium protein, unknown function	N/A	-4.07797	9.06362	1.58078e-119	1.2086e-117	77.8616	29.6235	419.365	197.66	109.9	121.78	189.38
PBANKA_0824400	cyclin-dependent kinases regulatory subunit, putative	N/A	1.76045	3.13539	1.68712e-07	3.48954e-07	609.737	22.9668	5.3889	121.59	6.09	478.78	1302.1
PBANKA_0824500	lipoate-protein ligase 2	LplA2	1.0546	3.41981	0.000551072	0.000854652	4.29581	17.3372	6.8228	2.69	4.76	23.84	10.32
PBANKA_0824600	CFAP298 domain-containing protein, putative	N/A	3.52009	5.37762	4.60394e-48	4.95407e-47	63.2335	133.207	9.62088	8.21	23.34	23.46	23.78
PBANKA_0824700	thioredoxin reductase, putative	TRXR	3.15976	3.83665	3.24182e-21	1.35454e-20	121.265	17.8876	1.65873	20.85	154.67	96.95	68.56
PBANKA_0824800	polyadenylate-binding protein 2, putative	PABP2	-2.06345	4.72095	4.00488e-16	1.35507e-15	310.635	25.1599	90.5693	472.56	462.03	171.16	128.16
PBANKA_0824900	patatin-like phospholipase 3, putative	N/A	-0.17031	7.53834	0.266342	0.307069	53.994	79.9959	76.2627	56.28	84.79	49.77	75.95
PBANKA_0825000	conserved Plasmodium protein, unknown function	N/A	0.280979	2.38886	0.477085	0.520826	19.4075	4.44144	2.94237	300.03	220.94	46.81	28.57
PBANKA_0825100	heptatricopeptide repeat-containing protein, putative	N/A	1.09312	2.18002	0.0113504	0.0155746	5.34386	3.07341	1.20997	41.71	46.29	10.45	9.79
PBANKA_0825200	thiamine pyrophosphokinase, putative	TPK	0.636385	4.16684	0.014267	0.0193573	27.7495	27.8385	15.3399	43.33	44.03	38.23	72.54
PBANKA_0825300	conserved Plasmodium protein, unknown function	N/A	-0.687737	7.41638	3.72668e-06	6.94055e-06	56.1649	97.4445	132.7	115.07	95.72	112.8	53.54
PBANKA_0825400	conserved Plasmodium protein, unknown function	N/A	0.682086	3.84287	0.0269908	0.0355365	24.9392	7.17085	3.6149	16	3.57	173.85	73.51
PBANKA_0825500	conserved Plasmodium protein, unknown function	N/A	2.35467	3.47135	5.0126e-14	1.54599e-13	98.0069	4.80516	0.755454	45.22	2.89	33.87	712.73
PBANKA_0825600	splicing factor 3A subunit 3, putative	SF3A3	-2.20815	4.8902	1.35431e-22	6.02868e-22	33.1841	9.19088	35.859	136.82	94.12	65.08	32.08
PBANKA_0825700	telomeric repeat binding factor 1, putative	TRF1	-0.742085	3.23499	0.0226516	0.0299866	723.342	39.562	57.2763	145.57	7.31	383.56	2492.72
PBANKA_0825800	conserved Plasmodium protein, unknown function	N/A	0.251112	3.28897	0.405481	0.449105	144.299	22.9855	16.0957	23.13	4.28	66.86	138.04
PBANKA_0825900	conserved Plasmodium protein, unknown function	N/A	1.38421	11.6398	3.0861e-19	1.18391e-18	324.523	6370.45	2052.82	95.15	5.46	29.91	1358.98
PBANKA_0826000	ribosomal RNA-processing protein 8, putative	RRP8	2.59547	7.95098	2.9539e-57	4.23457e-56	97.5425	658.583	90.8404	384.01	222.62	391.87	50.08
PBANKA_0826100	proline--tRNA ligase, putative	aPRS	-0.497245	3.75143	0.0722368	0.0903582	10.6293	9.91568	11.6045	34.96	71.75	71.32	5.23
PBANKA_0826200	protein phosphatase-beta, putative	N/A	0.275958	3.4404	0.364749	0.408317	69.6022	11.7566	8.16725	22.57	107.28	82.68	103.19
PBANKA_0826300	thioredoxin-like protein 2, putative	TLP2	1.40551	1.71942	0.00965535	0.0133412	91.8993	15.7467	4.89612	20.95	144.85	66.05	85.06
PBANKA_0826400	zinc binding protein (Yippee), putative	N/A	0.290382	6.99938	0.0710327	0.0889031	263.205	529.16	367.211	60.62	218.91	257.2	179.38
PBANKA_0826500	histone deacetylase 1, putative	HDAC1	-1.32027	8.17656	5.3923e-14	1.6549e-13	151.04	179.412	379.155	69.49	200.05	291.89	41.26
PBANKA_0826600	regulator of nonsense transcripts 2, putative	UPF2	0.354711	3.59543	0.247148	0.286227	11.2712	4.65144	3.13159	8.7	4.85	11.29	34.32
PBANKA_0826700	lipocalin, parasitophorous vacuolar protein 5	PV5	1.85047	3.1066	1.5561e-08	3.50826e-08	1639.64	27.0478	6.15179	6234.76	1922.92	930.47	318.22
PBANKA_0826800	protein kinase, putative	N/A	-0.766302	7.36613	4.33217e-05	7.41831e-05	16.2069	47.4713	68.6677	45.01	56.88	17.91	80.34
PBANKA_0826900	protein kinase, putative	N/A	-0.383016	6.67933	0.0155322	0.0210215	123.352	14.811	16.3542	161.33	119.52	71.68	42.07
PBANKA_0827000	conserved Plasmodium protein, unknown function	N/A	-4.27602	0.367858	1.70873e-06	3.27037e-06	13.5644	1.3833	26.7866	78.77	136.02	173.01	51.35
PBANKA_0827100	protein kinase, putative	N/A	-1.4955	5.90632	5.47663e-17	1.92322e-16	139.568	13.8972	33.1797	31.51	25.27	44.25	133.94
PBANKA_0827200	monocarboxylate transporter, putative	N/A	1.39181	3.5841	4.21885e-06	7.82372e-06	93.4784	15.4615	5.13009	35.21	183.22	583.06	14.83
PBANKA_0827300	tetratricopeptide repeat protein, putative	N/A	2.24215	1.8138	0.000285261	0.000455206	18.6122	1.63522	0.32684	19.17	11.18	12.5	45.24
PBANKA_0827400	conserved Plasmodium protein, unknown function	N/A	0.731965	1.35027	0.405514	0.449105	76.4706	1.03556	0.588884	21.01	2.95	9.99	371.59
PBANKA_0827500	glutamine-dependent NAD(+) synthetase, putative	NADSYN	3.31594	3.19351	1.57827e-18	5.89382e-18	138.25	8.21454	0.710923	270.31	189.59	166.02	34.64
PBANKA_0827600	conserved Plasmodium protein, unknown function	N/A	1.02678	2.36004	0.0299813	0.0392133	74.5345	2.78802	1.1369	22.67	36.72	99.26	130.04
PBANKA_0828000	gametocyte development protein GD1	GD1	4.95124	5.09733	4.68034e-30	2.82506e-29	103.63	25.1066	0.791701	17.2	51.13	22.57	228.3
PBANKA_0828100	fumarate hydratase, putative	FH	-0.924423	4.28512	0.00950333	0.0131394	128.338	9.81457	15.1989	17.41	25.41	86.51	173.44
PBANKA_0828200	conserved Plasmodium protein, unknown function	N/A	-1.91852	4.2001	1.23229e-13	3.71649e-13	56.7123	4.87652	15.4001	13.57	5.28	28.54	155.94
PBANKA_0828400	RNA-binding protein, putative	N/A	-3.02686	6.18288	1.1388e-25	5.75743e-25	111.637	15.5784	107.128	84.57	80.32	515.02	224.11
PBANKA_0828500	serine/threonine protein phosphatase 4	PPP4	-0.189014	2.38087	0.712972	0.744937	99.3712	7.38705	6.70343	20.25	71.97	78.98	139.12
PBANKA_0828600	cytochrome c oxidase subunit 5B, putative	COX5B	2.01775	2.918	6.07484e-06	1.1147e-05	161.162	19.4322	4.39652	29.25	224.37	293.39	102.38
PBANKA_0828700	phosphatidylserine decarboxylase, putative	PSD	-0.947557	4.09569	0.000564467	0.000874493	115.033	16.1612	26.7573	23.35	134.26	230.08	37.21
PBANKA_0828800	cytochrome c oxidase subunit 6B, putative	COX6B	-0.720034	4.17461	0.00314448	0.00456484	351.909	64.5476	88.214	35.09	56.68	228.53	246.75
PBANKA_0828900	conserved Plasmodium protein, unknown function	N/A	-0.792166	0.493884	0.296087	0.338319	330.541	1.31135	2.0116	50.25	8.22	36.5	221.28
PBANKA_0829000	conserved Plasmodium protein, unknown function	N/A	-5.04133	4.31789	6.80675e-43	6.42074e-42	24.0627	1.00713	26.6994	29.53	95.15	23.74	41.34
PBANKA_0829100	conserved Plasmodium protein, unknown function	N/A	-6.36706	6.64173	1.47982e-159	2.48041e-157	133.448	6.15904	419.092	99.81	388.42	92.47	69.12
PBANKA_0829200	conserved protein, unknown function	N/A	0.286813	7.23596	0.0617913	0.0780089	194.96	359.75	250.191	53.53	80.86	305.07	44.63
PBANKA_0829300	conserved Plasmodium protein, unknown function	N/A	0.502419	6.15453	0.00200531	0.00295241	65.189	306.521	183.278	62.63	100.88	152.75	74.39
PBANKA_0829500	conserved Plasmodium protein, unknown function	N/A	3.24843	2.18922	2.5292e-11	6.7291e-11	8.2843	2.74364	0.217233	50.73	80.14	23.19	15.06
PBANKA_0829600	serine/threonine protein kinase, putative	N/A	2.72107	2.50404	1.50296e-09	3.64085e-09	7.90049	6.84301	0.967896	5.7	6.55	1.8	32.18
PBANKA_0829700	guanylate kinase, putative	GK	0.132611	0.466997	0.867373	0.886287	69.8674	2.88508	2.26164	525.03	83.16	12.95	99.58
PBANKA_0829800	transcription initiation factor TFIID subunit 7, putative	TAF7	-2.27737	5.7983	9.37906e-23	4.21816e-22	58.0562	24.4025	98.974	33.31	144.57	98.82	63.99
PBANKA_0829900	conserved protein, unknown function	N/A	3.46706	2.27458	2.39854e-09	5.73072e-09	39.8858	12.4076	1.12095	8.99	60.33	37.73	54.63
PBANKA_0830200	high molecular weight rhoptry protein 2	RhopH2	1.01296	5.16963	5.80939e-06	1.06824e-05	670.236	16.919	7.05651	208.15	609.14	2223.5	98.88
PBANKA_0830300	CH domain-containing protein, putative	N/A	-2.15899	3.53587	9.44711e-14	2.86503e-13	143.262	10.5515	40.4252	35.43	89.48	262.34	168.93
PBANKA_0830400	G2 protein	N/A	7.95282	6.55917	2.47938e-142	2.92031e-140	1133.43	329.12	1.14349	184.42	8.83	58.31	2537.36
PBANKA_0830450	conserved Plasmodium protein, unknown function	N/A	-1.12716	2.90225	0.000346848	0.00054747	80.595	6.74008	12.5942	9.71	119.13	97.28	73.27
PBANKA_0830600	conserved Plasmodium protein, unknown function	N/A	0.125864	2.69564	0.744379	0.77515	86.5773	19.2925	14.748	9.81	85.03	145.95	35.88
PBANKA_0830800	heptatricopeptide repeat-containing protein, putative	N/A	-0.280197	2.05997	0.496676	0.540049	28.1611	1.62302	1.64705	70.75	132.59	48.42	22.13
PBANKA_0830900	leucine-rich repeat protein	LRR8	-4.20497	4.89543	2.14554e-43	2.03267e-42	77.5727	2.44679	38.4293	15.06	1.89	20.75	101.93
PBANKA_0831000	merozoite surface protein 1	MSP1	0.812615	5.78186	3.68536e-05	6.35316e-05	3064.97	18.8562	9.01477	549.94	3.26	5396.05	88.39
PBANKA_0831100	zinc finger protein, putative	N/A	-0.9599	8.77768	5.86499e-10	1.44978e-09	73.8113	185.401	305.289	112.05	120.38	87.78	116.85
PBANKA_0831200	diacylglycerol kinase, putative	N/A	-1.49702	7.47161	2.92986e-21	1.22772e-20	158.959	35.762	85.1086	49.79	15.97	388.67	113.22
PBANKA_0831300	peptidyl-prolyl cis-trans isomerase, putative	CYP72	-4.82634	6.58647	4.12927e-104	1.97751e-102	33.9227	5.51274	130.056	109.71	98.1	84.38	32.71
PBANKA_0831400	conserved Plasmodium protein, unknown function	N/A	-5.77063	2.17423	9.67518e-23	4.34237e-22	14.484	0.215328	10.4649	24.35	60.99	27.45	32.81
PBANKA_0831500	regulator of chromosome condensation, putative	N/A	0.378715	4.41904	0.217081	0.254039	10.4467	2.81462	1.85732	6.6	65.74	21.32	25.65
PBANKA_0831600	conserved Plasmodium protein, unknown function	N/A	2.89433	2.3143	1.76491e-07	3.64698e-07	73.8256	8.52486	0.880625	18.04	1.85	8.87	171.31
PBANKA_0831700	NifU-like protein, putative	NFU1	-2.0964	5.66472	5.13344e-27	2.73825e-26	35.9369	49.7138	177.061	8.15	62.38	31.74	42.34
PBANKA_0831800	elongation factor Tu, putative	N/A	-1.6446	6.06327	3.75628e-22	1.62884e-21	31.5894	20.0406	52.6719	31.49	48.81	33.9	32.87
PBANKA_0831900	nucleolar protein Nop52, putative	N/A	-5.15956	6.13604	6.36747e-125	5.54989e-123	68.4018	3.46832	104.243	293.28	142.48	59.26	52.66
PBANKA_0832100	conserved Plasmodium protein, unknown function	N/A	0.373256	9.04742	0.210293	0.246426	18.9412	534.378	346.128	27.05	1.76	43.31	7.85
PBANKA_0832200	PUB domain-containing protein, putative	N/A	4.38002	3.52997	1.17588e-18	4.40248e-18	51.0263	32.6179	1.34893	397.38	852.99	541.18	38.83
PBANKA_0832300	conserved Plasmodium protein, unknown function	N/A	-0.6113	0.923246	0.297667	0.339946	21.7119	3.28654	4.20389	24.23	35.64	43.66	35.06
PBANKA_0832400	conserved protein, unknown function	N/A	2.17829	2.21373	1.22788e-06	2.37404e-06	95.3892	12.7612	2.46769	16.32	11.85	40.04	117.37
PBANKA_0832500	PIH1 domain-containing protein, putative	N/A	3.73322	3.31979	4.27587e-15	1.37624e-14	39.566	12.3085	0.655118	17.31	24.13	48.39	144.39
PBANKA_0832700	adenylate kinase-like protein 2, putative	AKLP2	-3.67422	0.538878	2.96418e-07	6.01672e-07	95.9574	0.397846	4.5055	5.69	1.07	20.53	37.43
PBANKA_0832800	conserved Plasmodium protein, unknown function	N/A	0.754051	4.85076	0.00129156	0.00194158	1137.81	170.264	83.3502	192.77	105.59	806.32	77.37
PBANKA_0832900	protein MAM3, putative	N/A	1.01429	6.08752	5.99823e-08	1.29152e-07	145.111	45.13	18.853	61.08	54.77	402.31	30
PBANKA_0833000	profilin	PFN	0.0276472	9.28757	0.854781	0.874856	1359.69	1757.19	1446.86	292.8	374.94	2998.29	263.28
PBANKA_0833100	M18 aspartyl aminopeptidase, putative	M18AAP	-0.561097	3.79317	0.0440632	0.0566452	117.073	11.028	13.4851	79.15	234.62	52.76	42.4
PBANKA_0833200	peptide chain release factor 1, putative	RF1	-0.410676	4.89137	0.0549968	0.0697543	131.307	29.536	32.9529	70.76	147.96	263.78	105.28
PBANKA_0833300	palmitoyltransferase DHHC6, putative	DHHC6	-0.842325	4.47782	0.000457876	0.000715462	44.0383	15.0917	23.0109	29.91	18.19	168.42	74.71
PBANKA_0833400	apicoplast ribosomal protein S6, putative	RPS6	-1.26717	7.14275	3.18919e-18	1.17386e-17	60.8449	183.265	370.582	71.79	192.49	188.97	40.22
PBANKA_0833500	conserved Plasmodium protein, unknown function	N/A	-3.26503	6.37227	2.31323e-44	2.25023e-43	8.61434	8.13033	64.9262	46.87	52.01	25.79	11.93
PBANKA_0833600	importin alpha re-exporter, putative	CSE1	-1.60985	4.11902	1.49589e-09	3.62574e-09	28.524	3.31121	8.49845	64.79	82.99	157.14	28.17
PBANKA_0833700	conserved Plasmodium protein, unknown function	N/A	2.23455	1.32086	0.000199009	0.000321931	65.2918	7.33959	1.11918	15.44	22.22	23.08	53.32
PBANKA_0833800	CSTF domain-containing protein, putative	N/A	2.28547	5.36499	9.0856e-24	4.2393e-23	66.8217	44.4954	7.84444	22.06	44.32	52.38	29.91
PBANKA_0833900	conserved Plasmodium protein, unknown function	N/A	1.23421	1.14158	0.113654	0.138547	36.6197	1.76085	0.730221	15.89	41.33	21.49	66
PBANKA_0834000	calcyclin-binding protein, putative	N/A	4.61637	3.3277	1.46993e-24	7.10982e-24	76.6426	38.4505	1.41175	42.22	157.42	134.81	98.71
PBANKA_0834100	conserved Plasmodium protein, unknown function	N/A	2.07889	4.65557	2.46451e-09	5.87868e-09	20.0451	21.3565	4.42309	9.18	19.22	32.58	79.59
PBANKA_0834200	conserved Plasmodium protein, unknown function	N/A	4.22089	7.06041	5.17244e-74	1.16795e-72	42.007	451.245	19.9324	8.79	75.83	28.61	48.72
PBANKA_0834300	gamma-tubulin complex component, putative	N/A	1.6064	6.41409	4.60343e-18	1.67881e-17	40.9778	49.9196	13.5984	17.68	75.55	90.32	53.18
PBANKA_0834400	mitochondrial-processing peptidase subunit beta, putative	QCR1	1.53759	8.06511	1.22084e-15	4.0398e-15	185.219	402.668	115.53	109.85	265.97	259.61	150.13
PBANKA_0834500	conserved Plasmodium protein, unknown function	N/A	-1.50349	3.13843	5.12619e-06	9.45006e-06	54.6291	11.4205	28.1023	5.93	21.99	26.51	47.67
PBANKA_0834600	tubulin delta chain, putative	N/A	0.155388	4.70937	0.467376	0.510994	86.7104	18.8066	14.205	39.08	43.16	58.03	89.3
PBANKA_0834700	Fip1 domain-containing protein, putative	N/A	-0.829323	4.31454	0.00101217	0.00153481	102.654	25.1983	37.851	213.02	186.78	214.4	78.37
PBANKA_0834800	histidine--tRNA ligase, putative	N/A	-3.73667	6.78595	3.00354e-49	3.40871e-48	22.4787	13.7683	153.672	30.52	32.35	22.4	23.08
PBANKA_0834900	TFIIH basal transcription factor complex helicase XPD subunit, putative	XPD	-2.97612	6.48627	9.60005e-57	1.34958e-55	40.302	10.1205	67.2073	51.9	106.84	53.97	44.33
PBANKA_0835000	conserved protein, unknown function	N/A	0.168293	2.36614	0.683599	0.718901	39.234	16.8112	12.8033	12.5	70.49	50.96	48.38
PBANKA_0835100	ATP synthase-associated protein, putative	N/A	1.48487	3.43539	7.62974e-07	1.50318e-06	56.2428	52.1426	15.7084	8.57	112.95	154.92	35.43
PBANKA_0835200	AP2 domain transcription factor, putative	ApiAP2	0.111059	2.32365	0.836702	0.859379	156.881	11.2452	8.91113	23.54	353.99	344.91	79.91
PBANKA_0835300	V-type proton ATPase subunit E, putative	N/A	0.207941	5.49857	0.361405	0.404989	190.899	99.1692	73.8825	201.97	272.8	147.89	143.31
PBANKA_0835400	conserved Plasmodium protein, unknown function	N/A	1.40444	6.25504	6.65521e-10	1.64232e-09	405.133	281.267	91.75	62.33	19.04	42.48	198.3
PBANKA_0835500	UBX domain-containing protein, putative	N/A	0.0798764	6.49037	0.63797	0.676466	171.756	102.064	81.2986	140.89	198.19	522.76	867.31
PBANKA_0835600	cAMP-dependent protein kinase catalytic subunit, putative	PKAc	5.00639	4.55228	3.80991e-37	2.99704e-36	184.352	61.2618	1.48752	31.36	11.75	472.38	53.35
PBANKA_0835700	conserved Plasmodium protein, unknown function	N/A	0.206571	4.49999	0.465862	0.509467	5.52066	23.8735	17.8783	59.98	29.04	47.79	12.77
PBANKA_0835800	U2 small nuclear ribonucleoprotein B'', putative	SNRPB2	0.562507	5.21852	0.0048242	0.00687055	85.5653	111.471	62.6199	123.1	150.06	123.97	25.82
PBANKA_0835900	protein kish, putative	KSH1	1.2301	5.25741	5.27974e-07	1.0545e-06	216.801	350.656	123.417	151	308.3	248.67	34.14
PBANKA_0836000	vacuolar protein sorting-associated protein 33, putative	VPS33	1.59937	5.46554	7.37267e-16	2.47345e-15	40.0518	27.1896	7.64622	40.91	74.47	55.7	17.49
PBANKA_0836100	phosphatidylinositol N-acetylglucosaminyltransferase subunit P, putative	N/A	1.3672	1.40609	0.00866559	0.0120269	57.075	12.597	4.19995	67.15	97.51	123.69	29.91
PBANKA_0836200	conserved Plasmodium protein, unknown function	N/A	3.41629	1.95007	3.12584e-07	6.33601e-07	646.961	4.00664	0.386837	186.14	150.4	33.36	10.61
PBANKA_0836300	cytoadherence linked asexual protein 9	CLAG9	0.972337	5.05441	0.000750702	0.00115196	144.824	15.5029	6.69415	39.89	160.54	298.25	47.27
PBANKA_0900900	reticulocyte binding protein, putative	Pb235	0.386341	3.74608	0.197894	0.232773	42.0904	2.60052	1.71315	5.29	3.08	11.1	2.34
PBANKA_0901000	fam-a protein	N/A	0.204211	2.69471	0.587537	0.628649	172.885	9.96173	7.30934	122.84	148.99	60.3	95.6
PBANKA_0901100	serine/threonine protein kinase, putative	N/A	-1.18426	8.7963	6.51809e-14	1.99199e-13	40.0924	100.757	192.077	16.53	46.7	131.97	18.55
PBANKA_0901200	peroxisome assembly protein 22, putative	PEX22	1.18772	4.16105	1.96636e-05	3.4694e-05	100.294	53.0419	19.781	12.3	89.84	129.66	58.52
PBANKA_0901300	membrane associated erythrocyte binding-like protein	MAEBL	4.62348	15.2239	5.64372e-102	2.50973e-100	32.9254	18941.5	641.955	15.52	53.55	37.77	83.37
PBANKA_0901400	ATP synthase subunit delta, mitochondrial, putative	N/A	3.30425	7.43955	2.44536e-87	8.32568e-86	310.195	985.569	83.3498	61.02	395.32	381.8	155.42
PBANKA_0901500	conserved Plasmodium protein, unknown function	N/A	2.90769	5.281	1.23248e-39	1.05317e-38	23.929	60.6972	6.71752	12.95	66.15	67.8	19.69
PBANKA_0901600	protein farnesyltransferase subunit beta, putative	FTB	1.09045	2.5608	0.00615554	0.00866468	14.2996	3.56665	1.46269	18.27	30.96	12.89	6.28
PBANKA_0901700	COX2 transmembrane domain-containing protein, putative	N/A	-1.58015	4.51398	1.16422e-10	3.00218e-10	517.83	72.7446	181.006	63.02	166.94	252.36	213.38
PBANKA_0901800	conserved Plasmodium protein, unknown function	N/A	-1.05902	5.8729	1.03954e-06	2.0288e-06	75.6176	17.8371	31.3787	23.15	174.39	253.67	33.26
PBANKA_0901900	tubulin--tyrosine ligase, putative	N/A	4.72601	7.4566	7.33174e-93	2.80278e-91	400.805	57.8265	1.80952	82.98	25.5	71.1	1231.74
PBANKA_0902000	dynein light chain, putative	N/A	2.03761	1.76872	0.000612388	0.000944368	129.946	21.4877	4.1471	8.68	0.78	71.86	77.77
PBANKA_0902100	sporozoite and liver stage asparagine-rich protein	SLARP	-1.33439	12.2101	6.11043e-17	2.14406e-16	3.45138	405.185	860.161	9.93	4.91	2.99	4.06
PBANKA_0902200	protein YIPF6, putative	N/A	-0.129535	2.461	0.762646	0.791524	71.5393	13.415	12.3705	23.1	92.13	181.69	81.7
PBANKA_0902300	female development protein FD2	FD2	0.237453	1.22298	0.695452	0.729605	41.6032	0.408336	0.293701	8.68	6.07	7.88	58.89
PBANKA_0902400	kinesin-X4	N/A	0.724308	2.97829	0.0388782	0.0502764	61.1054	5.91414	2.83816	8.88	3.89	11.2	57.26
PBANKA_0902500	oocyst rupture protein 1	ORP1	-0.17261	8.63977	0.259008	0.299325	84.9544	192.48	182.405	62.34	101.17	226.91	184.68
PBANKA_0902700	conserved Plasmodium protein, unknown function	N/A	-2.60282	5.59321	3.8291e-18	1.40229e-17	15.1744	24.7703	124.299	12.01	1.54	27.33	102.93
PBANKA_0902900	PH-like domain-containing protein, putative	N/A	2.5332	7.10923	1.20052e-52	1.50775e-51	1921.53	646.04	93.8696	291.99	201.4	432.68	3272.33
PBANKA_0903000	ribosome assembly protein 4, putative	RSA4	-0.9239	6.04123	1.14038e-07	2.39623e-07	122.918	33.5834	54.1027	201.3	117.92	28.34	88.29
PBANKA_0903100	conserved Plasmodium protein, unknown function	N/A	-1.68912	6.73109	6.45022e-18	2.33861e-17	97.1038	74.978	207.022	13.21	8.03	13.27	95.35
PBANKA_0903200	conserved Plasmodium protein, unknown function	N/A	-4.06794	5.46359	2.27442e-59	3.40615e-58	9.08753	2.63936	37.5471	34.78	31.99	9.56	23.85
PBANKA_0903300	bicoid-interacting protein BIN3, putative	N/A	-2.60228	1.44906	1.26674e-07	2.64643e-07	16.8608	1.08547	5.50256	12.88	14.39	38.52	67.3
PBANKA_0903400	TMEM65 domain-containing protein, putative	N/A	-1.91558	3.07885	2.92355e-08	6.44453e-08	67.7461	2.60567	8.07473	112.35	97.67	147.52	56.04
PBANKA_0903500	ABC transporter B family member 3, putative	ABCB3	-0.634932	2.11156	0.14023	0.168725	17.1533	2.16814	2.95267	12.54	31.27	75.42	19.06
PBANKA_0903600	dynamin-like protein, putative	DYN1	2.23769	4.79024	3.34478e-19	1.28089e-18	119.268	26.246	4.76808	37.19	249.61	153.76	57.81
PBANKA_0903700	cysteine-rich PDZ-binding protein, putative	CRIPT	2.53834	4.68204	3.59907e-20	1.44029e-19	462.587	224.099	34.0959	54.02	515.24	366.7	266.68
PBANKA_0903800	serine/threonine protein kinase, putative	N/A	3.32059	3.64589	2.39775e-15	7.83312e-15	488.604	10.58	0.903714	206.16	13.48	469.65	2421.62
PBANKA_0903900	coatomer subunit gamma, putative	SEC21	1.82778	5.19163	1.91612e-18	7.1128e-18	45.1568	27.6094	6.52575	40.35	64.93	128.91	15.26
PBANKA_0904000	conserved Plasmodium protein, unknown function	N/A	0.713492	8.5776	5.00668e-05	8.49323e-05	60.1842	386.351	200.695	18.84	9.83	32.81	63.41
PBANKA_0904100	ras-related protein Rab-6	RAB6	-0.82068	7.01921	5.19778e-07	1.03956e-06	312.502	219.567	327.849	190.49	153.41	717.5	90.57
PBANKA_0904200	conserved Plasmodium protein, unknown function	N/A	0.53737	3.5934	0.0982023	0.120622	145.552	13.6192	8.20365	106.35	33.26	36.56	800.17
PBANKA_0904300	apicoplast import protein Tic20, putative	TIC20	0.345924	1.24306	0.508349	0.551914	28.4195	4.41661	2.93025	11.65	70.97	26.91	84.7
PBANKA_0904400	transcription initiation factor IIF subunit beta, putative	TFG2	-5.25139	3.85066	1.11073e-45	1.1231e-44	32.4359	1.2152	40.8052	69.4	88.81	65.46	48.64
PBANKA_0904500	SUMO-activating enzyme subunit 1, putative	AOS1	-2.58178	5.14225	8.63106e-35	6.22751e-34	62.9745	13.7969	69.8858	17.5	114.71	89.34	38.83
PBANKA_0904600	conserved Plasmodium protein, unknown function	N/A	3.13083	1.96661	1.52364e-09	3.68891e-09	58.4221	2.35172	0.189288	31.74	9.96	10.65	141.24
PBANKA_0904700	60S ribosomal protein L41, putative	N/A	-1.62702	5.61887	3.91572e-16	1.32696e-15	1328.21	295.409	769.391	3519.08	4247.25	1340.7	921.91
PBANKA_0904800	conserved Plasmodium protein, unknown function	N/A	0.215361	0.602189	0.824795	0.848951	64.9945	2.2986	1.66993	113.73	23.53	26.84	89.7
PBANKA_0905000	40S ribosomal protein S21, putative	RPS21	-0.345236	4.74404	0.098094	0.120523	686.773	138.264	149.041	2195.75	1782.82	554.64	191.94
PBANKA_0905100	ATP-dependent (S)-NAD(P)H-hydrate dehydratase, putative	N/A	2.51834	2.34615	1.6753e-08	3.75951e-08	43.4417	10.056	1.31443	21.04	58.04	31.11	21.78
PBANKA_0905200	oocyst capsule protein Cap93	CAP93	0.64951	3.89348	0.0205919	0.0274685	116.025	10.8435	5.98402	17.72	70.18	69.61	66.09
PBANKA_0905300	conserved Plasmodium protein, unknown function	N/A	2.05141	1.3833	0.000214628	0.00034617	19.0846	1.99812	0.410009	4.32	1	6.6	45.16
PBANKA_0905500	regulator of chromosome condensation, putative	N/A	0.573366	7.00463	0.00037884	0.000596024	26.2835	88.0141	50.3435	7.39	2.12	15.18	38.35
PBANKA_0905600	translation initiation factor eIF-1A, putative	N/A	-0.982335	5.80697	1.35567e-06	2.61185e-06	629.854	119.046	195.894	1464.73	1608.91	419.64	792.27
PBANKA_0905700	DNA-directed RNA polymerases I and III subunit RPAC1, putative	RPC40	-1.88466	2.45257	1.43806e-06	2.7657e-06	43.714	3.50276	11.111	98.49	79.34	22.28	36.66
PBANKA_0905800	DnaJ protein, putative	N/A	0.884479	1.27691	0.141986	0.170555	61.0674	3.99729	2.02739	137.08	160.59	305.72	74.26
PBANKA_0905900	AP2 domain transcription factor AP2-O	AP2-O	0.346543	9.79647	0.0140283	0.0190453	484.957	347.521	230.377	123.26	9.13	70.18	1689.06
PBANKA_0906000	alpha/beta hydrolase, putative	N/A	0.940999	2.47583	0.0255125	0.033641	14.2007	9.31138	4.00169	3.2	5.14	10.7	19.38
PBANKA_0906100	conserved Plasmodium protein, unknown function	N/A	-2.02395	6.69779	2.61076e-28	1.48147e-27	24.8981	50.4977	171.234	12.1	2.21	56.79	22.99
PBANKA_0906200	ATP synthase-associated protein, putative	N/A	1.3906	2.80714	0.00202833	0.00298429	141.584	16.2952	5.38293	112.53	202.88	189.1	94.05
PBANKA_0906300	methyltransferase, putative	N/A	4.01231	1.23484	6.5223e-06	1.19488e-05	10.8598	2.89467	0.178668	56.24	46.07	37.51	16.14
PBANKA_0906400	60S ribosomal protein L35ae, putative	N/A	0.303444	5.35124	0.115037	0.140132	1021.99	151.677	103.561	2250.89	1139.42	437.33	179.86
PBANKA_0906500	60S ribosomal protein L28, putative	N/A	0.376987	3.86024	0.16777	0.19971	807.684	61.4873	40.1118	4668.06	2518.48	1314.03	320.73
PBANKA_0906600	coproporphyrinogen-III oxidase, putative	CPO	1.13547	5.24837	2.73223e-07	5.55886e-07	39.7834	51.8685	20.345	193.24	96.47	46.83	78.52
PBANKA_0906700	conserved Plasmodium protein, unknown function	N/A	-1.33175	8.12495	2.56243e-19	9.88237e-19	34.0104	50.6409	106.926	34.33	75.14	120.61	82.65
PBANKA_0906900	DnaJ domain-containing protein, putative	N/A	-3.87061	8.92175	2.45405e-74	5.59934e-73	105.851	13.1149	159.685	221.71	191.7	165.41	107.22
PBANKA_0907200	EELM2 domain-containing protein, putative	N/A	-0.403264	8.17472	0.00901355	0.0125019	151.06	306.567	340.419	33.85	5.48	351.09	85.78
PBANKA_0907300	OTU domain-containing protein, putative	N/A	3.06057	2.67793	3.34756e-06	6.25585e-06	64.6224	15.5343	1.6892	68.99	286.21	360.34	104.5
PBANKA_0907400	dolichol-phosphate mannosyltransferase, putative	DPM1	0.991023	0.926174	0.311329	0.354434	37.6	4.10719	1.97693	14.2	16.78	47.42	69.26
PBANKA_0907500	conserved Plasmodium protein, unknown function	N/A	4.02353	0.772072	1.96138e-05	3.462e-05	104.438	3.79459	0.26408	31.53	4.73	15.63	132.12
PBANKA_0907700	apical polar ring protein APR1, putative	APR1	2.57636	2.49269	2.58874e-05	4.52537e-05	38.0522	4.21094	0.545438	37.12	9.19	271.06	107.58
PBANKA_0907800	ATP synthase-associated protein, putative	N/A	-1.12138	4.75026	6.65675e-05	0.000112052	225.323	74.8002	133.427	21.28	92.82	186.29	85.82
PBANKA_0907900	conserved Plasmodium protein, unknown function	N/A	0.0405152	3.50065	0.941267	0.951529	449.338	2.54972	2.13357	141.17	6.96	35.53	1998.6
PBANKA_0908000	conserved Plasmodium protein, unknown function	N/A	-5.1208	6.65587	2.84383e-69	5.68505e-68	44.3003	3.54071	101.841	26.21	226.82	128.72	61.98
PBANKA_0908100	NdP1 protein, putative	N/A	-3.75725	5.81977	1.04152e-54	1.36305e-53	17.0809	2.19072	25.1758	8.27	73.43	29.9	49.81
PBANKA_0908200	CID domain-containing protein, putative	N/A	-0.359875	7.79734	0.0134732	0.0183259	47.9247	135.536	147.106	86.27	81.98	56.16	41.77
PBANKA_0908300	chromo domain-containing protein CDP, putative	N/A	0.135802	7.21976	0.371699	0.414924	205.617	38.9284	30.0037	125.01	88.05	41.13	47.56
PBANKA_0908400	conserved Plasmodium protein, unknown function	N/A	-2.84124	6.34796	7.0791e-34	4.92823e-33	12.1635	6.48266	38.8776	13.55	3.57	6.6	35.24
PBANKA_0908500	myosin K	MyoK	1.01094	4.4525	0.000189745	0.000307287	53.5465	8.53903	3.64497	10.69	1.56	10.2	102.11
PBANKA_0908600	conserved Plasmodium protein, unknown function	N/A	2.22392	6.79116	6.68151e-21	2.75218e-20	93.658	529.377	96.8449	6.24	2.57	78.13	21.32
PBANKA_0908700	P-loop containing nucleoside triphosphate hydrolase, putative	N/A	5.49307	3.35318	1.00389e-27	5.47554e-27	74.8925	23.5923	0.586275	17.34	104.16	132.07	104.53
PBANKA_0908800	conserved Plasmodium protein, unknown function	N/A	3.15388	4.71212	4.01977e-28	2.26041e-27	267.678	70.0189	6.33137	90.03	248.59	605.24	376.94
PBANKA_0908900	V-type proton ATPase subunit F, putative	N/A	-1.77693	7.12718	4.52021e-20	1.79736e-19	234.01	240.547	684.553	111.72	214.54	133.25	201.05
PBANKA_0909000	carbonic anhydrase, putative	CA	5.66068	5.65989	6.72965e-70	1.35151e-68	6.72587	74.5675	1.33756	3.41	7.4	6.24	7.44
PBANKA_0909100	ER membrane protein complex subunit 8, putative	EMC8	4.63144	2.11724	2.18032e-11	5.82221e-11	82.9927	16.5976	0.79622	51.27	140.02	75.67	42.19
PBANKA_0909200	conserved Plasmodium protein, unknown function	N/A	-1.088	6.65462	9.06743e-13	2.62215e-12	14.947	15.5444	27.8583	9.84	33.78	34.11	22.26
PBANKA_0909300	adrenodoxin reductase, putative	N/A	0.315566	5.18043	0.113555	0.138465	21.3675	37.7538	25.3204	9.26	27.62	49.37	28.52
PBANKA_0909400	conserved Plasmodium protein, unknown function	N/A	-1.65226	9.9096	2.99977e-29	1.75712e-28	28.3234	380.757	1006.85	4.26	1.17	10.83	63.77
PBANKA_0909500	AAA family ATPase, putative	N/A	2.83583	7.81914	1.68426e-68	3.2478e-67	85.9561	330.627	38.834	9.23	3.23	10.76	102.33
PBANKA_0909600	AP2 domain transcription factor AP2-G5, putative	ApiAP2	-1.32611	8.59121	7.47574e-13	2.17485e-12	84.1474	48.8264	103.645	256.75	182.54	56.09	113.11
PBANKA_0909800	RNA-binding protein, putative	N/A	-5.26034	6.85939	9.33985e-102	4.0703e-100	8.91679	1.95429	63.2519	3.37	52.07	9.87	14.38
PBANKA_0909900	WD repeat-containing protein, putative	N/A	-6.47997	10.1427	1.12008e-253	2.44064e-250	44.7658	7.55551	563.576	73.79	75.13	70.56	29.27
PBANKA_0910000	protein KIC5, putative	N/A	-2.83349	3.49935	8.91604e-13	2.5818e-12	68.0778	0.857407	4.95856	128.91	84.96	76.71	118.6
PBANKA_0910100	beta-catenin-like protein 1, putative	N/A	0.533222	0.679589	0.540362	0.583473	26.9443	1.4708	0.964455	67.22	103.69	111.02	22.35
PBANKA_0910200	protein phosphatase PPM2	PPM2	-1.30007	7.67477	4.70338e-13	1.37936e-12	154.961	73.2024	152.179	63.89	463.7	203.8	93.86
PBANKA_0910300	guanylyl cyclase alpha, putative	GCalpha	4.19844	3.38802	1.62725e-20	6.60908e-20	48.0973	2.27165	0.097831	14.45	2.38	161.98	45.9
PBANKA_0910500	conserved protein, unknown function	N/A	3.05889	1.04572	0.000209433	0.000338165	1.05951	7.22395	0.74654	0	0.58	1.03	2.23
PBANKA_0910600	ubiquitin-related modifier 1, putative	URM1	0.313303	3.3217	0.353188	0.396699	35.9164	41.266	28.9768	45.51	63.58	99.25	43.56
PBANKA_0910700	conserved Plasmodium protein, unknown function	N/A	0.663292	7.09873	0.000893915	0.00136213	73.8842	31.039	16.353	19.7	2.3	211.66	32.95
PBANKA_0910800	conserved Plasmodium protein, unknown function	N/A	0.0770694	6.32076	0.636301	0.675024	39.0149	53.6913	42.7394	7.92	2.67	8.24	36.93
PBANKA_0910900	sporozoite surface protein essential for liver stage development	SPELD	-2.32418	11.7559	3.15602e-46	3.24386e-45	144.434	3798.6	15935.4	12.58	0.72	28.02	159.56
PBANKA_0911000	calcium-binding protein, putative	N/A	0.287821	1.67656	0.663069	0.700013	54.9298	2.21207	1.6259	6.46	0.59	6.2	43.48
PBANKA_0911100	conserved Plasmodium protein, unknown function	N/A	-0.203762	1.30949	0.729739	0.760814	61.899	2.45575	2.33968	8.31	1.87	8.24	53.33
PBANKA_0911200	ribosomal protein S14, apicoplast, putative	N/A	-2.15969	5.68734	4.03314e-19	1.53918e-18	104.813	54.9493	204.765	24.97	92.83	178.47	31.06
PBANKA_0911300	regulator of chromosome condensation, putative	N/A	-1.36998	3.60366	4.35008e-07	8.74028e-07	25.4992	7.98451	17.3836	48.31	123.29	32.57	4.45
PBANKA_0911400	CLPTM1 domain-containing protein, putative	N/A	-0.0299926	1.87406	1	1	43.7676	2.56227	2.10251	135.3	137.18	59.97	37.8
PBANKA_0911500	apical exonemal protein, putative	AEP	-1.8993	5.56881	6.99671e-24	3.27868e-23	84.7028	22.2076	69.7564	17.66	5.75	128.32	129.89
PBANKA_0911600	ribosomal protein S9, mitochondrial, putative	N/A	-1.30519	3.82561	2.4609e-06	4.65478e-06	102.011	13.6505	28.4976	16.94	94.27	103.5	68.07
PBANKA_0911700	subtilisin-like protease 2	SUB2	-6.54222	9.3425	1.06584e-250	1.54831e-247	340.463	5.45906	429.512	53.91	24.55	99.7	172.07
PBANKA_0911800	DnaJ protein, putative	N/A	-4.16736	6.04681	1.44958e-92	5.49326e-91	80.1718	9.48565	142.803	162.92	118.16	119.2	63.37
PBANKA_0911900	armadillo-interacting protein AIP, putative	AIP	0.854859	2.44961	0.0197811	0.0264355	66.1252	7.47235	3.36203	37.24	163.42	126.02	19.26
PBANKA_0912000	modulator of ring stage translation MRST, putative	N/A	0.017118	4.96051	0.973512	0.98026	155.384	14.7641	12.5542	488.79	238.07	55.53	99.07
PBANKA_0912100	casein kinase 1, putative	CK1	2.20225	6.3513	2.38483e-25	1.18642e-24	478.64	198.047	36.4791	324.35	523.86	850.44	156.12
PBANKA_0912200	signal recognition particle subunit SRP72, putative	SRP72	3.33338	1.79367	1.12996e-07	2.37662e-07	19.9729	3.17292	0.264536	122.52	137.65	33.62	27.96
PBANKA_0912300	tudor staphylococcal nuclease, putative	TSN	-0.156083	6.01238	0.487632	0.530877	103.888	29.4302	27.9469	412.35	503.43	171.44	79.99
PBANKA_0912400	asparagine-rich merozoite protein ARMA, putative	N/A	-1.28029	3.01876	1.14865e-05	2.06596e-05	102.935	3.49707	7.19383	103.15	3.83	162.95	108.74
PBANKA_0912500	conserved Plasmodium protein, unknown function	N/A	-4.00556	3.55396	1.2681e-23	5.87912e-23	225.015	1.2113	15.9715	68.27	3.35	49.77	856.54
PBANKA_0912600	conserved Plasmodium protein, unknown function	N/A	1.56505	2.98507	1.94614e-05	3.4379e-05	64.9573	1.62893	0.471611	28.55	18.25	95.49	59.65
PBANKA_0912700	3-oxo-5-alpha-steroid 4-dehydrogenase, putative	N/A	1.95222	4.47484	9.49773e-15	3.00987e-14	255.483	55.5466	12.1563	123.13	259.98	385.73	64.43
PBANKA_0912800	conserved Plasmodium protein, unknown function	N/A	-1.32213	4.21189	2.80905e-07	5.70981e-07	33.4954	35.5973	76.3288	40.26	76.58	28.67	29.87
PBANKA_0912900	conserved Plasmodium protein, unknown function	N/A	-1.91601	7.51662	6.78648e-38	5.4973e-37	148.234	489.715	1553.16	390.77	385.88	224.98	161.44
PBANKA_0913000	condensin-2 complex subunit D3, putative	CAPD3	-1.72844	6.36646	8.97612e-27	4.7301e-26	61.8138	11.0248	30.8925	12.17	24.97	23.31	68.01
PBANKA_0913100	RNA-binding protein, putative	N/A	-1.12168	0.269981	0.109431	0.133735	41.4345	1.00222	1.73421	7.56	47.76	19.51	43.08
PBANKA_0913200	plasma membrane resident transporter 1, putative	PMRT1	-3.38888	3.49895	1.04133e-26	5.46103e-26	49.8933	2.46739	21.433	59.26	97.12	113.04	52.92
PBANKA_0913300	regulator of chromosome condensation, putative	N/A	-1.43783	2.84478	1.66764e-05	2.96393e-05	18.3251	2.01696	4.64585	9.35	33.52	39.19	9.87
PBANKA_0913400	protein phosphatase PPM8	PPM8	-0.562168	0.778078	0.313568	0.35661	1342.34	1.09078	1.40644	386.18	408.24	190.04	37.16
PBANKA_0913500	PQ-loop repeat-containing protein	N/A	-1.55862	0.491153	0.0168204	0.0226595	40.6465	1.4454	3.93482	2.26	88.73	49.03	2.83
PBANKA_0913600	conserved Plasmodium protein, unknown function	N/A	2.32787	0.317837	0.0183167	0.0245688	41.1909	1.13595	0.255149	8.87	2.93	7.19	55.23
PBANKA_0913700	coatomer subunit delta, putative	N/A	-0.248619	6.09468	0.180101	0.213457	87.6437	61.4787	62.269	81.4	158.48	131.48	27.51
PBANKA_0913800	DNA-directed RNA polymerase I subunit RPA2, putative	RPA2	-1.28658	6.49717	3.63281e-13	1.06972e-12	31.1638	17.4765	36.1582	110.63	79.4	42.78	19.21
PBANKA_0913900	alpha/beta hydrolase, putative	N/A	-2.46138	6.18215	2.23865e-24	1.06974e-23	39.5418	7.11805	32.7307	42.38	48.55	218.59	54.55
PBANKA_0914000	WPP motif-containing protein, putative	N/A	-2.69708	3.7033	3.92425e-15	1.26587e-14	68.5208	10.3312	54.7851	88.95	167.95	200.35	51.2
PBANKA_0914100	erythrocyte membrane and merozoite antigen EMMA1, putative	N/A	0.760626	5.34402	0.00546672	0.00773006	47.6293	11.778	5.76256	22.14	23.23	157.91	61.71
PBANKA_0914200	conserved Plasmodium protein, unknown function	N/A	-0.196231	8.11768	0.252003	0.291462	209.446	68.5147	66.3663	224.52	69.28	29.12	31.21
PBANKA_0914300	protein disulfide-isomerase, putative	N/A	-0.338436	3.84004	0.239418	0.27831	125.516	14.6344	15.7623	38.47	216.87	205.11	28.48
PBANKA_0914400	heat shock protein 70, putative	UIS24	-2.72009	10.0748	1.11853e-47	1.18603e-46	178.333	209.884	1157.68	748.7	854.57	103.3	107.99
PBANKA_0914500	conserved Plasmodium protein, unknown function	N/A	-2.25206	4.27546	2.85588e-19	1.09849e-18	23.7179	2.58586	10.3658	29.36	44.88	92.38	20.86
PBANKA_0914600	RNA (uracil-5-)methyltransferase, putative	N/A	1.37118	4.07663	3.57826e-05	6.17342e-05	187.593	14.4288	4.48063	69.96	88.34	159.92	352.48
PBANKA_0914700	FHA domain-containing protein, putative	N/A	4.15722	6.51758	1.05947e-35	7.87913e-35	48.0169	124.888	5.53592	172.14	137.55	70.62	24.8
PBANKA_0914800	conserved Plasmodium protein, unknown function	N/A	2.52259	4.28458	6.17013e-19	2.32809e-18	5.54273	25.0419	3.56727	57.47	46.68	16.65	12.34
PBANKA_0914900	conserved protein, unknown function	N/A	1.71329	2.3193	1.63006e-05	2.89952e-05	17.0979	8.47842	2.10259	7.93	57.83	12.93	44.69
PBANKA_0915000	apical membrane antigen 1	AMA1	-0.117182	11.291	0.525227	0.568257	972.013	2095.7	1907.41	49.87	0.1	83.91	27.54
PBANKA_0915100	cell division control protein CDC50B, putative	CDC50B	1.26656	2.35925	0.00566625	0.0079966	60.8604	8.37415	2.94096	12.55	0.29	151.84	5.39
PBANKA_0915200	conserved Plasmodium protein, unknown function	N/A	-1.94978	4.5697	5.406e-14	1.65794e-13	62.3454	3.83112	12.6002	87.01	22.58	769.78	9.01
PBANKA_0915300	conserved Plasmodium protein, unknown function	N/A	-0.0151084	7.37539	0.919405	0.93159	167.329	78.2341	66.9516	246.62	134.01	50.47	45.87
PBANKA_0915400	conserved Plasmodium protein, unknown function	N/A	-1.21501	4.94771	7.23615e-06	1.32057e-05	536.245	306.636	598.62	196.13	27.69	594.45	3101.21
PBANKA_0915500	glycine cleavage system H protein, putative	GCVH	-0.439082	2.21173	0.367783	0.411211	32.0174	9.44263	10.5258	50.64	112.66	65.72	36.79
PBANKA_0915600	aquaglyceroporin	AQP	-5.17549	7.51925	5.45296e-85	1.74735e-83	682.517	18.9042	569.612	87.99	36.62	1389.18	85.34
PBANKA_0915700	50S ribosomal protein L2, putative	N/A	-0.256942	0.358501	0.796325	0.823341	49.6565	1.47459	1.2995	45.8	64.62	65.33	12.4
PBANKA_0915800	pre-mRNA-splicing factor 38A, putative	PRP38A	0.758998	3.77755	0.00523782	0.00742714	33.9994	22.4413	11.2532	112.64	113.89	95.27	49.36
PBANKA_0915900	amino acid transporter, putative	N/A	0.924366	5.94957	2.01573e-07	4.13974e-07	2.5734	29.1397	13.0505	7.26	6.5	6.56	11.2
PBANKA_0916000	transporter, putative	N/A	-1.55376	5.68795	4.24058e-18	1.55037e-17	14.1652	11.582	28.6501	74.95	73.28	35.83	10.28
PBANKA_0916100	nucleic acid binding protein, putative	N/A	-0.468998	4.10728	0.0558748	0.0708473	365.402	25.7689	30.4854	41.86	128.19	264.88	226.62
PBANKA_0916200	T-complex protein 1 subunit alpha, putative	TCP1	0.519809	5.525	0.0127073	0.0173328	239.411	47.911	28.452	171.41	717.83	199.27	96.36
PBANKA_0916300	RNA-binding protein, putative	N/A	9.04033	8.12152	1.32123e-175	3.59869e-173	0.117996	294.553	0.482462	0.41	2.14	1.29	1.23
PBANKA_0916400	ubiquitin-like protein, putative	N/A	-1.24515	8.86553	4.51921e-14	1.39877e-13	163.963	174.077	345.517	61.62	114.83	137.39	66.18
PBANKA_0916500	conserved Plasmodium protein, unknown function	N/A	3.02652	2.0413	1.0575e-06	2.06201e-06	2.67434	4.13569	0.490747	4.56	0.56	11.63	4.33
PBANKA_0916600	oxysterol-binding protein, putative	N/A	1.29327	3.4955	1.23961e-05	2.22314e-05	54.1231	6.16069	2.10164	13.44	29.79	99.57	44.46
PBANKA_0916650	conserved Plasmodium protein, unknown function	N/A	-2.95697	8.42237	9.38143e-58	1.36737e-56	55.9825	279.878	1816.99	9.24	3.13	8.15	131.01
PBANKA_0916700	conserved Plasmodium protein, unknown function	N/A	5.35166	5.98989	2.99891e-67	5.53782e-66	1117.9	224.032	4.47628	224.56	8.52	130.39	4104.53
PBANKA_0916800	conserved Plasmodium protein, unknown function	N/A	8.33242	1.51536	6.30129e-14	1.92709e-13	2.99391	1.39763	0	18.9	30.96	9.49	8.39
PBANKA_0916900	conserved Plasmodium protein, unknown function	N/A	1.36416	5.1013	1.41034e-08	3.19452e-08	31.1632	52.8795	17.561	36.57	43.01	64.88	83.68
PBANKA_0917000	conserved Plasmodium protein, unknown function	N/A	2.08832	6.38327	4.39778e-28	2.45397e-27	71.7776	165.33	33.1257	51.23	30.19	240.16	266.78
PBANKA_0917100	serpentine receptor 1, putative	SR1	1.19943	5.13062	7.83118e-07	1.54008e-06	32.7625	37.1962	13.4401	13.38	6.77	160.12	121.92
PBANKA_0917200	RNA-binding protein s1, putative	N/A	-2.2281	6.90736	1.15736e-31	7.41732e-31	109.809	143.776	566.567	124.3	238.91	98.35	511.91
PBANKA_0917300	conserved Plasmodium protein, unknown function	N/A	1.65487	5.98516	4.94558e-19	1.87416e-18	8.59156	39.3717	10.6446	43.95	32.1	21.16	23.41
PBANKA_0917400	armadillo repeat protein PF16	PF16	-0.922145	4.07693	0.000152295	0.000248205	83.5591	11.3164	17.8473	7.89	6.25	17.45	58.11
PBANKA_0917500	structural maintenance of chromosomes protein 1, putative	SMC1	0.220965	7.32175	0.141933	0.170538	58.1818	51.7947	37.1965	63.36	160.97	203.83	252.42
PBANKA_0917700	tRNA:m(4)X modification enzyme TRM13, putative	N/A	-1.36011	7.27145	1.08823e-16	3.76391e-16	54.0032	55.7048	121.575	142.87	88.04	59.39	71.84
PBANKA_0917800	conserved oligomeric Golgi complex subunit 2, putative	COG2	2.36294	5.76079	8.81087e-30	5.28167e-29	19.9234	45.6719	7.48008	67.46	49.73	42.74	25.52
PBANKA_0917900	26S protease regulatory subunit 6A, putative	RPT5	3.99506	4.88777	4.45207e-40	3.85728e-39	150.358	57.1236	2.95787	140.06	364.3	316.84	77.71
PBANKA_0918000	60S acidic ribosomal protein P0, putative	N/A	-1.69777	9.37539	6.06311e-31	3.79641e-30	1072.29	484.83	1318.17	2458.48	1139.95	445.32	232.36
PBANKA_0918100	60S ribosomal protein L38, putative	RPL38	-2.36728	4.35457	1.76848e-14	5.55262e-14	394.088	41.3988	183.228	3358.77	1415.42	739.98	204.78
PBANKA_0918300	major facilitator superfamily-related transporter, putative	MFR5	-1.18749	8.19316	3.54294e-14	1.10051e-13	149.301	174.813	335.245	325.41	364.4	182.5	123.94
PBANKA_0918400	Brr1 domain-containing protein	N/A	0.335671	0.260427	0.650344	0.687746	17.6818	1.82558	1.15235	9.91	37.1	15.72	41.83
PBANKA_0918500	conserved Plasmodium protein, unknown function	N/A	-0.795378	2.54534	0.0266518	0.0351009	46.2946	11.8595	17.5333	23.98	67.81	63.26	158.23
PBANKA_0918600	phosphatidylinositol-4-phosphate 5-kinase, putative	N/A	1.88459	6.77266	4.26264e-28	2.38467e-27	69.0694	81.6731	18.6876	22.04	10.75	47.46	245.39
PBANKA_0918700	A/G-specific adenine glycosylase, putative	N/A	0.922379	2.46488	0.0193569	0.0259162	15.5315	5.23853	2.17809	15.57	36.43	38.73	7.12
PBANKA_0918800	RNA cytosine C(5)-methyltransferase, putative	NSUN3	0.706397	7.63324	3.63227e-06	6.7734e-06	50.7467	194.498	100.455	289.48	135.09	33.04	20.93
PBANKA_0918900	conserved Plasmodium protein, unknown function	N/A	1.86913	10.2498	7.47526e-35	5.41149e-34	22.83	522.165	119.641	17.37	5.32	95.39	29.3
PBANKA_0919000	26S proteasome regulatory subunit RPN7, putative	RPN7	2.80259	3.09709	1.8123e-11	4.86631e-11	122.751	16.4622	2.09331	64.46	360.54	268.42	21.08
PBANKA_0919100	parasitophorous vacuolar protein 1	PV1	1.67475	6.42391	2.01003e-16	6.87575e-16	2719.93	161.657	43.4916	1416.23	710.58	1212.54	430.44
PBANKA_0919200	fam-d protein	N/A	1.15663	2.0235	0.0224723	0.0297763	380.75	9.26647	3.6882	200.43	219.41	187.35	58.3
PBANKA_0919300	spermidine synthase, putative	SPDS	0.771473	4.70128	0.00128376	0.00193184	121.114	48.8303	24.0957	466.99	485.26	93.33	46.34
PBANKA_0919400	conserved protein, unknown function	N/A	1.01181	2.72879	0.0103594	0.0142822	146.125	6.60109	2.7498	26.45	13.24	292.92	123.18
PBANKA_0919500	GPI-anchor transamidase, putative	GPI8	7.35285	0.700868	8.70962e-08	1.85064e-07	8.77286	2.28136	0	7.24	15.68	43.48	29.73
PBANKA_0919600	CCR4-NOT transcription complex subunit 2, putative	NOT2	-1.34269	6.40671	9.21141e-15	2.92164e-14	59.0559	35.2372	76.0904	60.16	719.25	218.72	228.7
PBANKA_0919700	Fe-S cluster assembly factor HCF101, putative	mHCF101	1.18127	3.51639	0.000118633	0.000195316	19.4056	11.2408	4.30841	70.94	123.44	53.53	47.46
PBANKA_0919800	bifunctional farnesyl/geranylgeranyl diphosphate synthase, putative	FPPS/GGPPS	2.6129	4.06909	7.50569e-11	1.95516e-10	122.609	34.8754	4.97683	38.52	224.5	130.15	96.87
PBANKA_0919900	ATP-dependent 6-phosphofructokinase, putative	PFK11	0.319128	3.12888	0.331302	0.374239	82.5599	3.33972	2.16888	9.08	5.11	15.49	94.92
PBANKA_0920000	multiprotein-bridging factor 1, putative	MBF1	-0.829349	5.96208	1.32312e-06	2.55252e-06	168.489	161.064	241.403	173.96	407.95	130.17	123.65
PBANKA_0920100	prefoldin subunit 5	PCS5	-0.224606	5.83031	0.19232	0.226827	97.5444	114.095	112.206	47.21	230.84	69.64	63.97
PBANKA_0920300	conserved Plasmodium protein, unknown function	N/A	0.11796	5.29382	0.580578	0.62212	26.1082	28.1566	21.623	17.27	62.69	44.56	43.59
PBANKA_0920400	conserved Plasmodium protein, unknown function	N/A	-2.08924	8.11649	2.9261e-35	2.13243e-34	63.5697	27.2735	97.4279	154.32	86.12	152.64	77.45
PBANKA_0920500	conserved Plasmodium protein, unknown function	N/A	-2.0271	7.47955	9.25107e-31	5.74304e-30	330.719	74.5369	255.807	127.19	40.3	644.75	342.59
PBANKA_0920600	TFIIS central domain-containing protein, putative	N/A	-0.575655	6.46515	0.000223035	0.000359463	37.7256	41.8868	52.8214	314.84	290.76	239.1	216.78
PBANKA_0920700	conserved Plasmodium protein, unknown function	N/A	-1.49999	3.60874	2.96992e-06	5.57884e-06	56.8606	7.18261	16.9818	21.5	12.6	25.3	58.46
PBANKA_0920800	CRAL/TRIO domain-containing protein, putative	N/A	4.20972	5.11554	5.69499e-45	5.64063e-44	290.539	102.262	4.94877	48.91	555.85	307.43	174.94
PBANKA_0920900	protein disulfide-isomerase, putative	N/A	2.13922	2.89006	1.16374e-07	2.44179e-07	267.237	12.3535	2.25304	199.18	167.36	433.95	107.35
PBANKA_0921000	conserved Plasmodium protein, unknown function	N/A	2.4412	2.06391	1.27177e-06	2.45455e-06	13.3432	18.7993	2.75353	50.76	64.68	56.08	46.11
PBANKA_0921100	tRNA (guanine-N(7)-)-methyltransferase, putative	N/A	2.14225	3.11011	2.88576e-06	5.43011e-06	46.7117	21.5954	4.36001	96.87	78.22	33.24	92.63
PBANKA_0921200	conserved Plasmodium protein, unknown function	N/A	0.729216	10.3895	4.30903e-07	8.66979e-07	38.5669	11497.8	5829.74	12.59	6.42	9.89	44.71
PBANKA_0921300	deoxyuridine 5'-triphosphate nucleotidohydrolase, putative	N/A	3.85037	3.6046	2.33176e-21	9.82768e-21	250.062	56.5756	3.45444	26.24	233.82	151.17	60.35
PBANKA_0921400	protein phosphatase, putative	N/A	1.19335	1.24962	0.10271	0.12591	687.816	4.69249	1.90258	735.24	272	160.18	29.05
PBANKA_0921500	small nuclear ribonucleoprotein F, putative	SNRPF	3.08902	0.440031	0.00015839	0.000257947	204.862	9.23778	0.826509	497.38	954.67	241.29	99.57
PBANKA_0921600	alternative splicing factor SR-MG	SR-MG	3.54047	5.80428	2.49548e-58	3.69909e-57	85.6556	67.4095	4.79016	34.63	79.79	120.87	173.53
PBANKA_0921700	conserved Plasmodium protein, unknown function	ATG23	2.06126	7.77374	1.7374e-34	1.23719e-33	592.18	207.068	42.2739	129.21	52.81	405.27	542.99
PBANKA_0921800	steryl ester hydrolase, putative	N/A	4.93945	4.19172	1.53704e-37	1.22682e-36	213.09	26.9673	0.779096	223.31	114.53	287.07	42.17
PBANKA_0921900	WD repeat-containing protein, putative	N/A	1.36626	4.81121	7.6449e-10	1.88441e-09	46.1735	16.4347	5.362	164.31	72.56	24.53	11.27
PBANKA_0922000	DnaJ protein, putative	N/A	1.27429	8.31494	1.99604e-16	6.83326e-16	45.4338	540.546	189.042	284.74	180.37	187.65	53.14
PBANKA_0922100	40S ribosomal protein S18, putative	RPS18	1.37036	6.82163	3.73155e-14	1.15745e-13	1264.45	502.195	166.136	2637.56	1656	721.16	282.69
PBANKA_0922200	autophagy-related protein 7, putative	ATG7	1.72947	3.69706	4.98281e-09	1.15938e-08	16.5734	8.64625	2.27777	28.38	52.04	17.84	23.51
PBANKA_0922300	threonine--tRNA ligase, putative	ThrRS	-1.19415	7.66349	6.18511e-16	2.08305e-15	65.0493	67.7408	130.937	157.82	157.81	95.35	60.43
PBANKA_0922400	XTBD domain-containing protein, putative	N/A	0.400191	1.85764	0.541795	0.584586	131.562	18.9378	13.2194	84.26	156.15	130.83	57.24
PBANKA_0922500	kelch domain-containing protein, putative	N/A	7.4923	3.78206	1.39883e-36	1.07705e-35	479.499	21.6798	0.142489	72.33	142.73	1036.43	51.12
PBANKA_0922600	kelch domain-containing protein, putative	N/A	2.00403	3.87788	1.02466e-06	2.00155e-06	115.421	21.1022	4.42686	14.72	6.54	135.21	22.37
PBANKA_0922800	small nuclear ribonucleoprotein Sm D1, putative	SNRPD1	1.56494	3.12554	5.87685e-05	9.92301e-05	142.553	47.4902	14.3444	308.72	456.77	202.74	110.06
PBANKA_0922900	mitochondrial import inner membrane translocase subunit TIM44, putative	TIM44	-1.22366	7.63665	2.38813e-14	7.47663e-14	92.0296	132.055	261.931	232.38	192.65	48.61	153.25
PBANKA_0923000	DNA-directed RNA polymerase, putative	mtRNAP	-3.72088	8.73003	3.88967e-62	6.46992e-61	32.6617	20.729	231.329	133.12	144.01	25.05	65.58
PBANKA_0923100	ubiquitin-like domain-containing protein, putative	N/A	1.83734	2.84894	1.07049e-06	2.08546e-06	20.7723	22.1833	5.48168	27.39	74.73	49.21	32.59
PBANKA_0923300	conserved protein, unknown function	N/A	3.26763	2.23374	7.50529e-07	1.48067e-06	497.858	12.8922	1.25069	66.84	129.64	166.76	703.65
PBANKA_0923400	60S ribosomal protein L35, putative	RPL35	1.60382	3.83077	1.49045e-07	3.09747e-07	929.127	78.8629	22.6552	2862.93	1873.32	727.63	230.93
PBANKA_0923500	ribosome biogenesis regulatory protein, putative	RRS1	1.14225	6.39438	2.74243e-07	5.57699e-07	159.599	227.634	88.3822	722.16	222.37	114.44	132.48
PBANKA_0923600	GrpE protein homolog, mitochondrial, putative	MGE1	2.39142	1.98161	9.16551e-06	1.65946e-05	83.2894	9.46339	1.24816	230.2	275.7	29.11	173.75
PBANKA_0923700	ethanolamine kinase, putative	EK	3.52171	2.66357	2.39044e-10	6.02867e-10	101.226	11.2194	0.847314	80.98	75.7	269.81	40.31
PBANKA_0923800	pyruvate dehydrogenase E1 component subunit alpha	pdhA	-1.39105	1.93935	0.019906	0.0265861	5.14923	1.75126	4.01969	2.78	7.54	26.66	0.75
PBANKA_0923900	U6 snRNA-associated Sm-like protein LSm1, putative	LSM1	-1.66129	4.95978	5.49845e-15	1.75548e-14	69.4899	51.8319	139.373	168.23	109.23	114.22	22.61
PBANKA_0924000	bromodomain protein 7, putative	BDP7	-1.48628	5.6982	1.65865e-10	4.23209e-10	301.2	28.1382	67.6271	287.78	105.15	39.04	104.27
PBANKA_0924100	thioredoxin-like protein, putative	N/A	1.57924	5.64338	3.79201e-18	1.38987e-17	256.795	97.7575	27.5426	85.41	42.37	331.86	324.97
PBANKA_0924200	BEACH domain-containing protein, putative	BDCP	2.54089	3.38159	5.10187e-13	1.49321e-12	6.65591	5.70545	0.862695	31.35	60.28	18.52	7.22
PBANKA_0924300	endoplasmic reticulum oxidoreductin, putative	ERO1	0.229205	8.41845	0.14178	0.170402	203.283	385.837	276.615	45.07	74.28	245.57	101.16
PBANKA_0924400	13 kDa ribonucleoprotein-associated protein, putative	SNU13	-1.0209	4.81914	1.01734e-05	1.83737e-05	772.061	64.5843	111.432	444.24	221.13	77.29	19.85
PBANKA_0924500	structural maintenance of chromosomes protein 5, putative	SMC5	-1.77141	6.58887	4.06087e-19	1.54832e-18	45.8307	17.339	49.2548	35.73	25.73	288.49	25.85
PBANKA_0924600	ribosomal protein L37, mitochondrial, putative	N/A	-0.529068	1.18488	0.392522	0.435602	73.0804	5.74875	6.40253	3.5	144.93	29.12	34.25
PBANKA_0924700	RAP protein, putative	N/A	2.04785	5.62138	7.31565e-25	3.56617e-24	71.8426	51.8768	10.4174	35.66	89.06	41.81	64.61
PBANKA_0924800	golgi protein 2	GP2	0.937879	7.69309	7.82514e-10	1.92506e-09	120.409	110.713	48.7067	234.42	211.4	180.91	41.01
PBANKA_0924900	eukaryotic peptide chain release factor GTP-binding subunit, putative	ERF3	0.250723	3.31025	0.461586	0.505171	228.055	9.49417	6.50087	393.63	583.75	115.58	87.94
PBANKA_0925000	RING zinc finger protein, putative	N/A	-2.74564	6.14398	3.61304e-48	3.90711e-47	151.826	15.3483	86.3967	103.34	96.2	204.42	180.81
PBANKA_0925100	leucine-rich repeat protein	LRR11	-4.1884	5.32829	7.10408e-51	8.48208e-50	132.848	2.90359	43.9442	14.63	16.6	57.89	90.81
PBANKA_0925200	calcium-dependent protein kinase 7	CDPK7	-2.41202	6.29667	3.71368e-30	2.25094e-29	105.452	6.52312	28.7867	323.22	291.69	88.17	126.97
PBANKA_0925300	conserved Plasmodium protein, unknown function	N/A	-1.48538	4.93823	5.54322e-06	1.01973e-05	110.355	4.15424	9.80509	289.18	163.06	66.55	92.48
PBANKA_0925400	dynein heavy chain, putative	N/A	-0.269474	5.51811	0.194785	0.229487	96.9615	3.89933	3.92716	13.64	19.13	21.59	97.27
PBANKA_0925500	calcium-dependent protein kinase 6	CDPK6	0.140184	10.3877	0.374768	0.418136	72.9105	461.611	351.144	13.76	75.37	82.76	72.2
PBANKA_0925600	conserved Plasmodium protein, unknown function	N/A	0.283702	4.03441	0.293191	0.335538	87.0122	32.3175	21.7739	35	11.48	404.66	30.78
PBANKA_0925700	conserved Plasmodium protein, unknown function	N/A	-1.2272	5.72568	1.24724e-11	3.37397e-11	46.8857	8.65133	17.0951	4.97	4.99	28.23	22.02
PBANKA_0925800	protein KIC10, putative	N/A	-1.23643	5.4091	9.07383e-10	2.22531e-09	29.6024	7.28842	14.3272	10.49	7.61	45.23	19.73
PBANKA_0925900	conserved Plasmodium protein, unknown function	N/A	-2.23015	5.71838	4.12215e-32	2.68927e-31	52.7523	10.8604	43.0711	82.43	98.84	81.52	34.1
PBANKA_0926000	conserved Plasmodium protein, unknown function	N/A	-1.41038	3.87201	2.82497e-07	5.7395e-07	10.0569	11.3437	24.9849	15.02	40.11	13.69	9.36
PBANKA_0926100	JmjC domain-containing protein 3, putative	JmjC3	-0.60327	5.81543	0.0022194	0.00325772	28.9138	48.562	62.2739	77.97	64.59	15.67	17.22
PBANKA_0926200	GPI transamidase component GPI16	GPI16	0.303148	3.23479	0.359046	0.402552	29.5043	9.58241	6.67688	6.97	52.85	36.82	16.89
PBANKA_0926400	3-phosphoinositide-dependent protein kinase 1, putative	PDK1	1.476	2.15321	0.00145362	0.00217246	26.2802	5.24273	1.71132	9.86	26.24	40.16	24.9
PBANKA_0926600	protein GCN20, putative	GCN20	1.0002	1.50561	0.124394	0.150586	70.7294	2.08219	0.875051	61.58	109.32	53.95	95.25
PBANKA_0926700	exported protein 1	EXP1	-0.664965	3.38214	0.0245019	0.0323378	10922	23.7116	32.0487	1812.44	1952.63	1293.49	220.99
PBANKA_0926800	conserved protein, unknown function	N/A	-4.29687	4.62075	9.02009e-50	1.04269e-48	12.7655	2.28185	38.6568	34.69	48.19	26.81	86.18
PBANKA_0926900	WD repeat-containing protein, putative	N/A	-0.356682	4.59004	0.143746	0.172527	114.662	18.712	19.9892	23.65	24.01	44.36	146.82
PBANKA_0927000	tyrosine kinase-like protein, putative	TKL2	2.47885	1.81174	4.6357e-06	8.56034e-06	36.6087	1.70638	0.258163	16.46	6.34	120.29	48.52
PBANKA_0927100	conserved protein, unknown function	N/A	-0.757199	0.987438	0.170383	0.202655	65.7248	4.49805	6.70037	15.38	104.58	96.53	44.79
PBANKA_0927200	conserved protein, unknown function	N/A	1.49606	5.99861	5.06995e-12	1.40107e-11	84.4023	30.8756	9.02891	245.65	115.54	114.96	33.83
PBANKA_0927300	palmitoyltransferase DHHC3	DHHC3	4.25521	2.80829	2.69031e-14	8.40455e-14	223.522	19.319	1.06384	28.67	10.5	155.02	228.47
PBANKA_0927400	heat shock factor-binding protein 1, putative	HSBP	-2.51814	2.67184	3.55054e-07	7.18016e-07	165.137	8.29718	42.4148	44.2	78.42	135.65	272.07
PBANKA_0927500	conserved Plasmodium protein, unknown function	N/A	-2.20663	1.88584	6.45207e-06	1.18293e-05	164.85	9.14794	35.8523	88.62	102.42	162.74	348.5
PBANKA_0927600	conserved Plasmodium protein, unknown function	N/A	-1.00523	0.660456	0.121893	0.147599	192.338	0.468099	0.826936	151.09	13	63.72	2731.71
PBANKA_0927700	DDRGK domain-containing protein, putative	N/A	0.319826	4.31244	0.345427	0.388884	119.372	5.62514	3.89258	34.09	6.75	13.79	156
PBANKA_0927800	tRNA nucleotidyltransferase, putative	N/A	-1.60621	2.40776	6.76412e-05	0.000113727	32.4901	1.78916	4.78663	88.8	121.73	47.32	22.85
PBANKA_0927900	CorA-like Mg2+ transporter protein, putative	MIT1	2.35773	3.36579	4.91062e-13	1.43917e-12	22.3849	17.686	3.01702	58.18	99.39	86.74	36.78
PBANKA_0928000	conserved Plasmodium protein, unknown function	N/A	-0.521189	8.19758	0.000451939	0.000706945	207.936	1473.5	1773.26	92.17	83.06	57.42	107.17
PBANKA_0928100	phosphoglycerate mutase, putative	PGM1	2.23934	2.8421	1.59404e-06	3.05759e-06	425.123	20.4682	4.03895	793.14	1881.33	392.87	111.22
PBANKA_0928200	conserved protein, unknown function	N/A	1.05508	7.66978	3.9278e-06	7.30574e-06	107.238	168.793	69.9177	1029.47	608.21	133.8	215.79
PBANKA_0928300	protein transport protein SEC16, putative	SEC16	2.93454	4.22201	3.51231e-20	1.40686e-19	26.8344	11.3663	1.22887	34.78	56.18	62.03	41.92
PBANKA_0928400	conserved Plasmodium protein, unknown function	N/A	2.06264	6.12736	5.31728e-22	2.29206e-21	68.9818	150.891	30.2304	19.5	37.17	147.16	45.53
PBANKA_0928500	ATP-dependent zinc metalloprotease FTSH, putative	N/A	-2.75681	8.9309	3.97563e-53	5.09582e-52	31.0157	63.1362	359.571	58	95.4	19.07	44.32
PBANKA_0928600	AP-4 complex subunit mu, putative	N/A	3.23545	2.80503	1.09592e-08	2.49662e-08	17.6791	12.2595	0.876011	26.59	64.44	32.71	12.49
PBANKA_0928700	ubiquitin-protein ligase, putative	N/A	-1.89994	6.91452	2.28529e-30	1.39096e-29	23.3994	14.0376	44.4317	33.4	58.3	73.05	49.53
PBANKA_0928800	splicing factor U2AF small subunit, putative	U2AF1	-1.51712	4.62336	6.20384e-12	1.70792e-11	85.9343	20.7449	50.15	185.58	266.61	169.14	79.86
PBANKA_0928900	conserved protein, unknown function	N/A	-1.5351	6.63739	2.69542e-22	1.18533e-21	89.1432	194.988	474.782	317.54	257.95	257.94	153.63
PBANKA_0929000	tRNA m(1)G methyltransferase, putative	N/A	-0.0883486	6.56172	0.613781	0.65368	29.6174	152.365	138.012	336.29	122.99	106.16	48.4
PBANKA_0929100	acyl-CoA-binding protein, putative	N/A	-2.10408	7.24741	1.26403e-37	1.01076e-36	94.0339	89.0782	320.538	30.78	29.41	121.17	111.46
PBANKA_0929200	conserved protein, unknown function	N/A	-5.24322	8.95187	2.72662e-162	4.75304e-160	250.475	50.4246	1591.94	14.36	7.96	36.77	171.93
PBANKA_0929300	actin-related protein 2/3 complex subunit 1, putative	ARC40	-0.968451	3.93733	0.000460074	0.000718638	181.236	13.1344	21.0916	23.37	37.04	47.69	267
PBANKA_0929400	myosin light chain B	MLC-B	-0.0665045	4.44768	0.793354	0.820659	258.423	16.4225	14.5093	46.46	6.38	304.29	183.09
PBANKA_0929500	histone acetyltransferase MYST, putative	MYST	-1.22727	6.0845	1.87085e-12	5.32887e-12	38.3337	40.9233	80.4748	29.67	48.96	77.63	17.97
PBANKA_0929600	nucleolar protein 56, putative	NOP56	-3.29414	5.72754	3.77017e-32	2.46703e-31	249.578	9.83504	80.99	690.56	404.19	120.02	120.21
PBANKA_0929700	haloacid dehalogenase-like hydrolase, putative	N/A	-5.09442	5.16264	7.13415e-69	1.41268e-67	90.5585	3.38184	97.4761	23.53	18.41	35.54	290.78
PBANKA_0929800	insulinase, putative	N/A	1.15741	4.73088	2.02892e-07	4.16291e-07	27.0465	13.9846	5.3074	128.48	123.42	66.51	26.82
PBANKA_0929900	heat shock protein 90, putative	N/A	0.590774	8.80482	0.000486571	0.000757854	33.1618	325.88	181.37	112.23	163.02	20.54	26.97
PBANKA_0930000	AP-1 complex subunit sigma, putative	AP1S	2.6406	2.38496	5.12539e-07	1.02555e-06	148.322	23.8209	3.55364	65.88	222.75	187.94	37.27
PBANKA_0930100	conserved Plasmodium protein, unknown function	N/A	-0.975928	6.89021	7.61486e-09	1.75771e-08	72.1444	32.9086	54.3475	30.09	32.29	171.97	151.77
PBANKA_0930200	DNA mismatch repair protein MLH, putative	MLH	-2.77775	6.65525	1.90601e-51	2.30733e-50	70.7618	14.6939	84.926	12.9	44.99	117.74	59.61
PBANKA_0930300	GTP-binding nuclear protein RAN/TC4, putative	N/A	-3.34295	7.46534	2.16497e-81	6.24829e-80	794.115	72.2895	618.707	1160.47	1097.11	1062.13	123.64
PBANKA_0930400	peptidyl-tRNA hydrolase ICT1, putative	ICT1	1.92316	2.43793	1.39749e-05	2.49805e-05	50.4961	23.8375	5.53594	40.14	64.72	56.55	73.59
PBANKA_0930500	tyrosine--tRNA ligase, putative	N/A	1.55087	3.77565	1.92831e-06	3.67449e-06	35.96	17.1209	5.01894	32.5	108.83	104.47	36.79
PBANKA_0930600	conserved Plasmodium protein, unknown function	N/A	1.86606	4.37746	3.94564e-11	1.03961e-10	173.541	43.8982	10.4707	57.47	168.57	233.46	29.32
PBANKA_0930700	conserved protein, unknown function	N/A	-0.291334	1.03014	0.564669	0.606564	93.1663	6.35576	6.54719	293.29	386.52	238.9	146.27
PBANKA_0930800	conserved Plasmodium protein, unknown function	N/A	-1.62628	3.58807	1.7613e-08	3.94235e-08	5.7969	1.8698	4.96904	2.58	2.38	4.36	13.51
PBANKA_0930900	ubiquitin carboxyl-terminal hydrolase UCH54, putative	UCH54	4.4671	3.24463	4.03336e-19	1.53918e-18	102.938	18.4093	0.870366	33.87	160.56	231.83	80.53
PBANKA_0931000	MFS domain-containing protein P115	Pb115	0.660154	5.04562	0.00319123	0.00462962	15.1799	19.8204	10.5111	4.79	51.37	36.33	23.03
PBANKA_0931100	conserved protein, unknown function	N/A	0.700741	10.4625	0.000101877	0.000168557	483.082	3867.13	1987.69	52.47	10.6	430.1	175.04
PBANKA_0931200	heat shock protein 101	HSP101	-0.24535	3.68265	0.401657	0.445174	1385.86	6.20598	6.20221	501.99	357.24	234.74	74.53
PBANKA_0931300	dipeptidyl aminopeptidase 1, putative	DPAP1	2.23346	12.0982	5.63437e-35	4.08562e-34	267.397	5164.49	918.267	253.14	614.06	101.79	116.97
PBANKA_0931400	dolichyl-diphosphooligosaccharide--protein glycosyltransferase subunit STT3, putative	STT3	3.67399	3.66811	3.95502e-26	2.023e-25	7.50342	13.6679	0.936941	19.81	109.79	16.97	3.21
PBANKA_0931500	folate transporter 2	FT2	-0.870494	4.09777	0.00258649	0.00377999	298.413	13.3092	20.6318	64.14	105.63	147.64	487.88
PBANKA_0931600	guanine nucleotide-exchange factor SEC12, putative	SEC12	0.399519	5.36053	0.0405096	0.0523084	125.254	53.1501	33.8364	50.76	84.86	146.42	106.7
PBANKA_0931700	peptidyl-prolyl cis-trans isomerase, putative	CYP19C	1.80337	4.81318	5.4553e-16	1.84153e-15	158.568	122.794	29.29	47.88	190.9	154.39	113.9
PBANKA_0931800	pyridoxine biosynthesis protein PDX2, putative	PDX2	1.0494	4.79684	4.76066e-05	8.0948e-05	97.6016	78.5772	32.0611	40.03	221.18	77.3	51.75
PBANKA_0931900	serine esterase, putative	N/A	0.518547	10.1057	0.000233267	0.000375259	90.5109	443.351	260.145	63.85	61.14	201.01	61.39
PBANKA_0932000	rhoptry neck protein 4	RON4	3.32767	4.58401	7.11278e-34	4.94378e-33	405.042	25.8048	2.13295	63.41	3.61	1059.96	47.5
PBANKA_0932100	palmitoyltransferase DHHC9	DHHC9	3.95151	1.93679	2.25961e-09	5.41065e-09	185.964	9.6125	0.493784	31.52	130.3	178.68	125.05
PBANKA_0932200	peptidyl-prolyl cis-trans isomerase, putative	N/A	9.05983	6.44049	1.73055e-149	2.28537e-147	898.325	429.673	0.723951	98.02	1115.14	956.42	299.75
PBANKA_0932300	AP2 domain transcription factor, putative	ApiAP2	-0.812711	5.52215	8.97467e-05	0.000148997	42.2048	69.3364	101.705	42.11	47.48	19.11	30.92
PBANKA_0932400	berghepain-2	BP2	3.14389	2.64719	1.0602e-05	1.91161e-05	330.105	10.186	0.767594	494.19	1264.67	198.76	31
PBANKA_0932500	histone-lysine N-methyltransferase SET7, putative	SET7	3.60573	4.90444	6.74361e-25	3.29469e-24	1157.06	36.7655	2.43005	213.22	71.81	616.44	3428.39
PBANKA_0932600	conserved protein, unknown function	N/A	-3.26031	4.30117	9.78998e-27	5.15275e-26	662.405	6.41437	51.5957	82.64	11.39	69.21	1252.23
PBANKA_0932700	conserved protein, unknown function	PCAS_091160:exon:5	-1.25452	1.50119	0.0173485	0.0233204	62.3644	5.7205	11.816	5.03	135.59	51.3	20.45
PBANKA_0932800	filamin domain-containing protein, putative	N/A	-1.29602	4.47217	7.67455e-09	1.77055e-08	21.4507	2.58375	5.33661	8.9	7.39	86.87	23.45
PBANKA_0932900	glycerol-3-phosphate dehydrogenase, putative	G3PDH	-1.5623	2.89013	4.5304e-06	8.38009e-06	19.5227	4.78621	12.0943	5.39	10.89	30.55	13.98
PBANKA_0933000	cyclin-dependent-like kinase CLK3, putative	CLK3	-1.40156	9.0389	1.46412e-17	5.25587e-17	309.642	199.727	441.683	133.36	326.09	426.15	190.13
PBANKA_0933100	conserved Plasmodium protein, unknown function	N/A	0.356774	0.758336	0.531647	0.57449	19.064	2.47235	1.54755	4.9	7.14	7.3	15.81
PBANKA_0933200	conserved Plasmodium protein, unknown function	N/A	-1.30592	5.85659	2.87746e-08	6.35257e-08	23.3517	40.7166	83.899	13.61	74.29	48.68	20.22
PBANKA_0933300	RAP protein, putative	N/A	-1.72283	5.96776	2.35722e-17	8.38592e-17	50.8021	23.2918	64.2642	66.11	109.83	82.41	50.06
PBANKA_0933400	GTPase-activating protein, putative	N/A	-1.64887	3.76017	2.11136e-07	4.32798e-07	97.1101	8.91359	24.0522	153.35	271.87	123.93	44.22
PBANKA_0933500	rhomboid protease ROM1	ROM1	1.54686	10.6279	4.40337e-24	2.08359e-23	286.619	4117.12	1183.06	28.03	51.38	205.48	74.86
PBANKA_0933600	dynein light chain Tctex-type, putative	N/A	-0.275046	5.07579	0.208342	0.244336	104.899	72.1952	74.2362	3.96	1.29	28.05	44.72
PBANKA_0933700	mitogen-activated protein kinase 2	MAPK2	0.566002	1.90743	0.174582	0.207254	127.813	3.79108	2.15373	19.76	12.07	36.71	129.26
PBANKA_0933900	glyoxalase I, putative	GLO1	4.25026	1.77981	5.93354e-09	1.37618e-08	53.399	6.93676	0.380696	57.02	175.74	45.33	33.77
PBANKA_0934000	conserved Plasmodium protein, unknown function	N/A	-2.90153	3.23898	2.64797e-20	1.06752e-19	43.3878	3.0867	19.8889	32.23	24.99	57.97	14.28
PBANKA_0934100	GTP-binding protein, putative	N/A	2.39944	5.40896	8.1502e-24	3.80692e-23	20.8693	44.9359	7.03674	18.97	31.41	14.26	11.88
PBANKA_0934200	ubiquitin domain-containing protein DSK2, putative	DSK2	0.733238	8.18339	4.07918e-07	8.2187e-07	337.77	470.253	237.83	320.49	390.56	197.86	111.96
PBANKA_0934300	UDP-galactose transporter, putative	UGT	3.7131	2.62607	4.11358e-09	9.63298e-09	198.845	13.9285	0.65831	36.6	95.08	456.99	103.15
PBANKA_0934400	conserved Plasmodium protein, unknown function	N/A	-0.73245	5.6483	0.000147736	0.000241136	151.463	155.55	215.04	33.17	112.12	104.55	128.39
PBANKA_0934500	protein tyrosine phosphatase	PRL	-0.741517	8.11066	8.62321e-07	1.69127e-06	1054.53	455.423	638.21	646.82	516.78	514.75	321.8
PBANKA_0934600	conserved Plasmodium protein, unknown function	N/A	4.75625	4.93159	1.61129e-28	9.25167e-28	3.41173	5.18183	0.15455	1.33	0.54	1.8	8.88
PBANKA_0934700	conserved protein, unknown function	N/A	3.34107	3.31425	5.7799e-15	1.84129e-14	145.738	22.0873	1.80535	33.24	22.73	52.82	223.93
PBANKA_0934800	conserved protein, unknown function	N/A	1.11765	1.34216	0.046499	0.0595833	14.2078	3.49128	1.34427	2.16	3.11	11.94	17.2
PBANKA_0935000	ATPase, putative	N/A	-0.985985	3.31249	0.000275585	0.000440249	72.4601	5.59653	9.36095	24.83	105.72	191.58	44.88
PBANKA_0935100	RNA transcription, translation and transport factor protein, putative	N/A	-0.656894	0.593445	0.39093	0.434057	7.36086	1.91859	2.41394	12.32	46.36	17.1	11.42
PBANKA_0935200	nucleic acid binding protein, putative	N/A	-4.7231	4.76965	1.59912e-63	2.74368e-62	54.4149	5.27976	117.008	16.29	80.66	58.32	30.9
PBANKA_0935300	conserved Plasmodium protein, unknown function	N/A	-3.73652	3.59073	3.36315e-22	1.46273e-21	11.7962	1.0477	11.3629	9.96	55.07	20.24	31.42
PBANKA_0935400	ubiquinone biosynthesis protein COQ4, putative	COQ4	-0.523697	3.46713	0.077348	0.0964747	9.11209	12.4767	14.8649	8.37	34.24	6.72	7
PBANKA_0935500	protein kinase, putative	N/A	1.49996	4.51253	2.38163e-05	4.17672e-05	71.6027	6.82928	1.92965	64.38	30.8	379.6	112.58
PBANKA_0935600	conserved protein, unknown function	N/A	1.09914	7.17051	1.16147e-12	3.33224e-12	260.353	1310.9	513.136	158.14	184.98	203.65	137.36
PBANKA_0935700	Josephin domain-containing protein, putative	N/A	3.91421	2.21221	1.32795e-12	3.80486e-12	36.6819	15.0824	0.655991	10.14	6.84	111.18	68.42
PBANKA_0935800	peptidyl-prolyl cis-trans isomerase, putative	N/A	-2.03382	5.60456	2.26992e-18	8.39755e-18	62.9466	21.5334	74.7897	28.1	78.18	130.66	157.78
PBANKA_0935900	conserved Plasmodium protein, unknown function	N/A	-0.534069	5.84167	0.0109471	0.0150497	20.2131	30.2944	37.3675	56.62	80.87	62.25	21.07
PBANKA_0936000	endonuclease/exonuclease/phosphatase family protein, putative	N/A	-0.225267	10.4694	0.147371	0.176683	66.4035	983.655	963.559	9.65	8.1	13.44	99.12
PBANKA_0936100	acylphosphatase, putative	N/A	1.8069	3.57733	7.97078e-09	1.83597e-08	71.4705	64.9443	15.8404	15.47	108.2	117.55	37.2
PBANKA_0936200	conserved Plasmodium protein, unknown function	N/A	1.93649	2.76727	7.81011e-07	1.53664e-06	16.5541	25.2273	5.0549	19.81	122.13	118.11	54.44
PBANKA_0936300	protein transport protein BOS1, putative	BOS1	-0.301738	3.36103	0.343871	0.387332	17.0448	14.9003	15.7796	119.36	44.45	110.92	45.88
PBANKA_0936400	transcription elongation regulator 1-like protein, putative	N/A	1.2767	3.77427	2.66231e-05	4.64465e-05	105.663	16.2487	5.70361	112.25	519.16	362.73	248.85
PBANKA_0936500	replication factor C subunit 5, putative	RFC5	-2.05417	2.2183	7.7776e-07	1.53093e-06	84.4951	2.68235	9.51644	19.15	62.01	131.35	41.03
PBANKA_0936600	RNA cytosine C(5)-methyltransferase NSUN2, putative	NSUN2	2.45123	5.88485	1.48946e-35	1.09461e-34	69.7142	97.8263	15.0286	80.41	29.96	18.3	31.12
PBANKA_0936700	ES2 protein, putative	N/A	0.736619	5.80207	0.000536347	0.000832703	118.042	64.8837	33.2385	72.19	82.85	82.73	100.9
PBANKA_0936800	conserved Plasmodium protein, unknown function	N/A	2.07028	1.56146	3.55064e-05	6.1282e-05	170.666	9.51234	1.91084	47.8	43.32	81.42	144.94
PBANKA_0936900	actin-like protein, putative	ALP1	2.00035	3.74033	9.18028e-11	2.38141e-10	274.292	25.8058	5.44074	49.32	167.12	217.59	68.41
PBANKA_0937000	ribosomal protein L11, mitochondrial, putative	N/A	3.54799	1.14348	1.12369e-06	2.18326e-06	61.6342	8.17399	0.625426	15.39	142.94	93.57	29.5
PBANKA_0937100	vacuolar protein sorting-associated protein 35, putative	VPS35	1.74635	4.35327	1.69089e-11	4.54869e-11	49.0221	15.4205	3.73968	23.38	65.57	150.1	83.96
PBANKA_0937200	RNA-binding protein, putative	N/A	-0.933475	9.15482	3.6277e-09	8.51805e-09	339.642	149.26	241.866	1302.32	746.08	250.76	128.5
PBANKA_0937300	G-patch domain-containing protein, putative	N/A	1.7936	6.18671	1.08025e-16	3.73928e-16	108.079	243.562	60.581	181.02	226.71	106.29	163.64
PBANKA_0937400	pre-mRNA-processing factor 6, putative	PRPF6	4.41503	5.31665	2.02269e-22	8.94913e-22	48.1504	30.67	1.07337	73.33	87.91	66.85	22.4
PBANKA_0937500	C2 domain-containing membrane protein, putative	C2DMA	0.812681	7.11289	4.17045e-06	7.74055e-06	169.118	124.262	58.8055	74.8	60.9	369.92	1079.64
PBANKA_0937600	conserved Plasmodium protein, unknown function	N/A	4.00851	4.44292	2.24236e-25	1.11682e-24	26.325	231.539	10.4106	29.06	93.77	27.23	213.82
PBANKA_0937700	60S ribosomal protein L36, putative	RPL36	-1.59121	4.54723	1.17468e-07	2.46354e-07	765.306	51.0741	133.282	6484.8	3746.93	1344.94	631.08
PBANKA_0937800	essential nuclear protein 1, putative	ENP1	-1.26959	6.52144	2.27938e-07	4.65925e-07	265.959	61.6733	125.951	581.65	141.11	65.29	103.87
PBANKA_0937900	conserved Plasmodium protein, unknown function	N/A	-0.175925	1.36805	0.710951	0.743182	85.5127	2.86074	2.78773	123.37	16.9	203.44	171.84
PBANKA_0938000	conserved Plasmodium protein, unknown function	N/A	1.1821	1.36194	0.0171872	0.0231321	446.873	1.2955	0.458208	138.94	31.03	40.14	2473.8
PBANKA_0938100	tetratricopeptide repeat protein, putative	N/A	-1.81038	1.36542	0.00164141	0.00243806	7.17962	1.44874	4.59818	41.45	29.76	7.52	16.16
PBANKA_0938300	heat shock protein HspJ62	HSPJ62	3.98109	4.09709	5.00155e-18	1.82247e-17	222.175	26.3918	1.21018	162.13	342.88	348.74	69.83
PBANKA_0938400	endoplasmic reticulum-resident calcium binding protein, putative	ERC	4.09082	3.97563	1.87846e-20	7.58695e-20	797.408	39.2253	2.06751	184.57	1838.83	1897.04	181.29
PBANKA_0938500	succinate--CoA ligase [ADP-forming] subunit alpha, putative	N/A	3.37402	2.57862	3.2368e-11	8.55944e-11	197.25	13.8155	1.1808	28.44	138.1	267.98	205.6
PBANKA_0938600	casein kinase 2, alpha subunit	CK2alpha	2.61672	1.92239	3.24386e-05	5.6165e-05	105.597	8.05957	1.09181	359.09	548.92	111.66	99.33
PBANKA_0938700	D-tyrosyl-tRNA(Tyr) deacylase, putative	DTD	-1.8391	2.62131	3.75049e-06	6.98191e-06	26.3657	8.5219	26.2833	14.36	97	24.02	11.44
PBANKA_0938800	conserved Plasmodium protein, unknown function	N/A	2.62763	4.4659	2.92873e-22	1.28146e-21	129.963	23.9965	3.2227	32.71	6.12	55.53	266.16
PBANKA_0938900	IWS1-like protein, putative	N/A	2.44899	8.2452	5.24418e-48	5.6291e-47	139.584	482.369	74.7506	122.78	140	132.32	173.97
PBANKA_0939000	mechanosensitive ion channel protein, putative	MSCS	0.791597	9.74231	3.26499e-08	7.16456e-08	262.795	311.947	152.239	29.73	9.16	19.88	422.06
PBANKA_0939100	AP2 domain transcription factor AP2-P, putative	ApiAP2	0.0876867	10.7437	0.598395	0.639324	456.086	554.765	437.808	582.77	159.36	425.92	194.39
PBANKA_0939200	pescadillo homolog, putative	PES	2.48271	5.1708	5.1745e-15	1.6569e-14	103.895	46.5431	7.29301	249.14	132.79	27.84	27.08
PBANKA_0939300	coiled-coil domain-containing protein 40, putative	N/A	4.01816	3.48868	3.41694e-22	1.48465e-21	21.8173	8.75216	0.392698	57.04	34.52	22.13	189.25
PBANKA_0939400	prefoldin, putative	N/A	-2.49633	3.56209	7.17349e-16	2.4122e-15	53.6525	11.888	55.8427	84.57	111.66	95.5	34.64
PBANKA_0939500	DNA repair protein RAD51	RAD51	-1.00166	4.57278	3.39886e-05	5.87553e-05	438.932	22.3924	37.9698	48.52	56.72	216.03	368.38
PBANKA_0939600	polyadenylate-binding protein-interacting protein 1, putative	PAIP1	-0.988764	8.38823	5.23027e-08	1.13288e-07	434.467	33.3948	55.3296	785.42	406.56	325.53	154.65
PBANKA_0939700	vacuolar fusion protein CCZ1, putative	N/A	2.63193	1.65179	1.7728e-06	3.38705e-06	26.4335	3.25895	0.367215	26.67	54.72	50.83	18.28
PBANKA_0939800	nucleic acid binding protein, putative	N/A	-2.13739	2.53343	2.77133e-05	4.83097e-05	31.9851	1.87907	6.86931	10.36	84.59	54.67	20.14
PBANKA_0939900	U6 snRNA-associated Sm-like protein LSm4, putative	LSM4	-3.71574	2.76687	5.19539e-18	1.88994e-17	135.354	3.96563	44.767	134.96	294.92	190.94	43.94
PBANKA_0940000	conserved Plasmodium protein, unknown function	N/A	-4.96821	2.41463	9.45639e-17	3.28636e-16	39.9906	1.01175	29.9414	11.02	26.16	44.17	80.22
PBANKA_0940100	pseudo-tyrosine kinase-like protein	pTKL	1.48176	4.49993	7.08899e-09	1.63806e-08	37.1304	11.9412	3.6039	76.58	126.89	64.17	52.38
PBANKA_0940200	DNA replication ATP-dependent helicase/nuclease DNA2, putative	DNA2	1.22603	3.03894	0.00139233	0.00208658	22.956	5.70007	2.16324	41.23	95.33	67.96	45.83
PBANKA_0940300	DEAD/DEAH box helicase, putative	N/A	0.798583	3.40848	0.0174314	0.0234246	28.2298	5.5762	2.56209	21.27	38.47	14.59	53.63
PBANKA_0940400	conserved Plasmodium protein, unknown function	N/A	1.98789	3.67632	5.57191e-10	1.3789e-09	6.9049	6.18739	1.3509	20.72	35.04	6.55	11.95
PBANKA_0940600	5'-3' exoribonuclease 1, putative	XRN1	0.579612	0.629925	0.323457	0.366803	46.0311	1.14515	0.598364	13.38	70.47	34.28	37.57
PBANKA_0940700	conserved Plasmodium protein, unknown function	N/A	0.0791789	2.51315	0.87925	0.896324	22.4039	4.42622	3.65573	189.02	104.62	76.28	23.1
PBANKA_0940800	ribosomal protein S15, apicoplast, putative	N/A	2.62696	4.66105	1.40457e-20	5.72069e-20	57.0861	75.1099	10.0672	48.09	92.34	110.31	46.09
PBANKA_0940900	RuvB-like helicase 2, putative	RUVB2	3.15017	4.25209	2.08207e-23	9.57136e-23	95.1683	32.9902	2.95715	163.82	256.95	137.13	51.86
PBANKA_0941000	conserved Plasmodium protein, unknown function	N/A	3.62863	3.44674	2.56866e-24	1.22475e-23	15.5898	66.4165	4.48257	16.12	4.6	5.48	12.62
PBANKA_0941100	conserved Apicomplexan protein, unknown function	N/A	-1.39907	8.16168	7.93876e-14	2.41769e-13	362.937	293.121	650.746	568.53	442.99	369.8	156.38
PBANKA_0941200	tRNA-splicing ligase RtcB, putative	RTCB	-2.97393	6.14533	1.59527e-28	9.17176e-28	108.236	15.4608	104.871	38.12	106.91	38.18	32
PBANKA_0941300	translocon component PTEX88	PTEX88	1.4666	1.53768	0.00513769	0.00729555	242.515	2.31304	0.707262	125.82	112.3	62.05	34.63
PBANKA_0941400	centrin-4	CEN4	1.35924	0.941266	0.0545179	0.0692477	131.618	6.4564	2.04782	62.06	66.18	119.82	130.15
PBANKA_0941500	40S ribosomal protein S4, putative	RPS4	1.08522	4.93764	6.7041e-05	0.000112805	970.527	75.6463	30.8494	1600.14	1288.69	607.98	295.31
PBANKA_0941600	conserved Plasmodium protein, unknown function	N/A	2.63814	1.06782	0.00180362	0.00266899	151.285	1.82018	0.183347	74.69	55.2	480.95	81.77
PBANKA_0941700	WD repeat-containing protein WRAP73, putative	WDR8	-2.24184	3.68983	2.45319e-15	8.00825e-15	55.1783	5.07443	20.0281	7.97	2.98	24.03	49.94
PBANKA_0941800	histone H2B, putative	H2B	0.928315	6.86954	5.59084e-05	9.45475e-05	9364.27	628.733	273.215	1008.27	684.89	8176.71	2128.06
PBANKA_0941900	histone H4, putative	H4	0.447802	8.5954	0.00908485	0.0125968	4525.03	2105.89	1280.79	2018.78	1088.44	9526.59	2759.91
PBANKA_0942000	calcium/calmodulin-dependent protein kinase, putative	N/A	3.32255	7.57259	1.07716e-37	8.67698e-37	47.1181	149.744	13.0285	34.34	14.2	145.8	94.45
PBANKA_0942100	metabolite/drug transporter, putative	N/A	5.30145	3.12879	8.57625e-27	4.52486e-26	20.0412	17.3315	0.344049	83.56	99.48	30.07	12.21
PBANKA_0942200	DNA-directed RNA polymerase III subunit RPC8, putative	RPC25	3.346	3.24643	3.5332e-17	1.24779e-16	59.0758	39.9462	3.58507	123.07	327.96	45.21	15.39
PBANKA_0942500	thioredoxin-like mero protein, putative	Trx-mero	1.58924	3.43177	7.29658e-07	1.44015e-06	294.956	17.6199	4.88058	319.32	560.28	440.73	63.49
PBANKA_0942600	conserved Plasmodium protein, unknown function	N/A	-1.98556	3.4882	1.78177e-05	3.16034e-05	24.1799	2.60658	8.81213	44.53	71.58	28.43	39.85
PBANKA_0942700	chromatin remodeling protein, putative	SNF2L	-1.16735	7.88683	3.66919e-10	9.14255e-10	181.319	53.8773	100.441	218.23	163.15	609.17	131.71
PBANKA_0942800	syntaxin, putative	N/A	0.712823	6.50447	3.68904e-05	6.357e-05	19.9853	155.115	80.664	151.07	145.91	44.77	21.15
PBANKA_0942900	phenylalanine--tRNA ligase beta subunit, putative	N/A	1.58721	4.95232	9.38681e-10	2.29819e-09	77.1566	35.0915	10.1877	164.66	157.54	50.55	61.7
PBANKA_0943100	CCR4-NOT transcription complex subunit NOT1-G, putative	NOT1-G	-0.739561	8.83401	3.1201e-07	6.3273e-07	60.1427	56.5782	79.6478	110.43	213.28	111.64	45.79
PBANKA_0943200	casein kinase II beta chain, putative	N/A	-2.19062	3.3544	3.54055e-14	1.10051e-13	102.947	7.7787	30.1609	190.47	186.56	98.98	42.19
PBANKA_0943300	actin-like protein, putative	ALP2a	1.04687	1.47765	0.11697	0.142317	25.8819	3.11089	1.3819	21.05	78.26	19.17	25.5
PBANKA_0943400	CPW-WPC family protein	N/A	-0.449511	4.4133	0.0569651	0.072142	1025.37	15.0028	17.4906	190.77	8.87	58.74	2906.32
PBANKA_0943500	iron-sulfur cluster assembly protein SufD	SufD	-0.677421	6.56755	0.00146552	0.0021894	31.2489	26.4141	36.3621	38.32	54.16	23.43	5.88
PBANKA_0943600	60S acidic ribosomal protein P1, putative	N/A	-3.38585	4.9373	1.64727e-20	6.67795e-20	1632.45	22.3767	200.138	3564.39	3450.63	1367.02	930.56
PBANKA_0944041	reticulocyte binding protein, putative	Pb235	-0.773938	0.860687	0.222347	0.259643	13.2934	0.22183	0.326699	3.04	0.69	6.57	1.03
PBANKA_1000011	reticulocyte binding protein, putative	N/A	0.908322	5.25604	0.00412907	0.00593485	50.0195	8.59515	4.01544	13.06	3.91	26.07	3.99
PBANKA_1000700	regulator of chromosome condensation, putative	N/A	-5.86405	5.86582	3.90607e-73	8.46899e-72	50.5726	1.73778	84.5732	82.26	134.06	50.82	32.82
PBANKA_1000800	pre-mRNA splicing factor CWC25, putative	N/A	-3.92257	3.43526	8.5695e-27	4.52486e-26	29.2944	1.96452	24.8827	204.24	471.38	117.42	64.74
PBANKA_1000900	conserved Plasmodium protein, unknown function	N/A	-2.77006	-0.0869773	0.000200534	0.000324277	14.5247	0.81776	4.46478	36.49	71.03	41.11	21.5
PBANKA_1001000	zinc finger protein, putative	N/A	-3.59143	8.01579	6.20382e-102	2.73094e-100	38.7583	5.84604	58.9699	83.16	63.74	168.04	20.31
PBANKA_1001100	ubiquitin-specific protease, putative	N/A	-2.1423	8.19446	8.38903e-40	7.22517e-39	79.5695	136.621	505.9	11.16	87.65	60.84	43.85
PBANKA_1001200	conserved Plasmodium protein, unknown function	N/A	-1.02772	4.53981	7.72692e-05	0.000128821	13.5348	7.76069	13.0474	1.84	5.02	8.6	13.92
PBANKA_1001300	conserved Plasmodium protein, unknown function	N/A	0.179842	2.72849	0.61785	0.657691	52.3122	4.13615	3.06298	13.33	19.86	176.76	29.86
PBANKA_1001400	pre-mRNA-splicing factor CLF1, putative	CLF1	1.83105	1.73137	0.00664686	0.00930518	140.509	3.06888	0.669172	193.82	183	165.58	236.34
PBANKA_1001500	alpha/beta hydrolase, putative	N/A	-2.39745	4.89418	3.60606e-19	1.37853e-18	163.893	6.93764	30.0305	61.78	25.75	235.17	57.32
PBANKA_1001600	SET domain protein, putative	SET8	-0.787632	5.48716	2.9695e-05	5.15992e-05	58.6966	14.1562	20.6166	26.37	72.32	105.8	72.62
PBANKA_1001700	conserved Plasmodium protein, unknown function	N/A	-1.17031	5.99198	3.01571e-09	7.13103e-09	180.748	206.911	389.55	12.01	4.9	237.73	41.47
PBANKA_1001800	AP2 domain transcription factor AP2-SP2	AP2-SP2	1.28704	8.39039	6.97338e-10	1.71986e-09	13.8948	68.7193	23.5743	9.82	14.33	19.45	3.81
PBANKA_1001900	conserved Plasmodium protein, unknown function	N/A	-1.78894	3.47606	1.32649e-09	3.22231e-09	53.9621	16.7379	48.0116	60.27	129.2	64.22	8.59
PBANKA_1002000	Ran-binding protein, putative	N/A	-0.461093	7.80125	0.00685804	0.00959158	235.442	149.006	173.325	762.25	764.8	384.13	329.48
PBANKA_1002100	6-cysteine protein P36	P36	-0.472566	10.9982	0.00108044	0.00163491	254.152	2367.22	2761.3	42.62	2.73	95.71	665.12
PBANKA_1002200	6-cysteine protein P52	P36p	-0.567198	9.85218	0.00167859	0.00249113	1.06704	766.735	949.706	0.16	0	0.47	0.44
PBANKA_1002300	conserved Plasmodium protein, unknown function	N/A	-0.664681	6.04288	0.00012309	0.000202272	3.83021	6.28412	8.4078	0.99	0.43	6.96	4.79
PBANKA_1002400	dipeptidyl aminopeptidase 3, putative	DPAP3	5.20921	8.36383	2.05384e-80	5.74274e-79	276.71	376.74	8.23743	43.75	1.53	457.24	29.7
PBANKA_1002500	sporozoite-specific protein S10	S10	6.89727	13.8533	1.10813e-48	1.2195e-47	80.7067	25159.4	171.514	15.58	0.94	25.12	133.16
PBANKA_1002600	6-cysteine protein P41, putative	P41	3.93712	7.13265	1.34977e-81	3.92153e-80	929.302	317.859	17.9473	73.36	1.75	314.07	44.02
PBANKA_1002700	ATP-dependent RNA helicase DDX51, putative	DDX51	0.836953	7.71585	4.55757e-05	7.76461e-05	59.7461	232.335	109.49	104.72	44.84	28.51	12.57
PBANKA_1002800	protein transport protein Sec24B, putative	SEC24B	3.68357	8.19372	2.10619e-79	5.7011e-78	100.767	189.595	12.5082	99	88.19	110.41	38.19
PBANKA_1002900	protein CERLI2, putative	N/A	4.97923	6.13783	2.29743e-76	5.50122e-75	77.64	131.978	3.46576	10.94	10.22	74.55	8.9
PBANKA_1003000	liver specific protein 2	LISP2	-0.48865	1.28176	0.479188	0.522467	3.03355	0.415668	0.524523	3.85	12.61	7.71	0.59
PBANKA_1003100	pre-mRNA-processing-splicing factor 8, putative	PRPF8	-1.08766	6.16641	3.96189e-09	9.29775e-09	106.802	7.70771	13.6092	183.8	168.83	116.82	34.24
PBANKA_1003200	conserved Plasmodium protein, unknown function	N/A	-0.0658374	3.48786	0.813843	0.839462	138.236	26.4756	23.728	101.66	63.1	58.38	34.86
PBANKA_1003300	TMEM33 domain-containing protein	TMEM33	0.695259	1.94472	0.101698	0.124739	94.432	6.59746	3.2875	173.55	109.38	135.71	50.67
PBANKA_1003400	amino acid decarboxylase AAD, putative	AAD	-3.87082	8.91457	3.05997e-88	1.06683e-86	157.469	13.4506	163.202	19.45	7.17	43.72	220.41
PBANKA_1003500	conserved protein, unknown function	N/A	3.98952	0.661298	4.2696e-06	7.9111e-06	137.731	9.60232	0.31169	65.97	259.5	96.01	167.83
PBANKA_1003600	apical sushi protein, putative	ASP	2.97154	5.67944	4.09327e-30	2.47413e-29	226.865	60.6328	6.20622	67.66	18.65	553.8	38.72
PBANKA_1003700	conserved protein, unknown function	N/A	-0.0947505	8.9198	0.521011	0.564353	304.259	440.894	396.843	334.58	173.17	371.87	132.59
PBANKA_1003800	V-type proton ATPase subunit B, putative	N/A	2.17415	3.32516	1.28032e-08	2.90757e-08	207.845	14.7284	2.60222	189.58	470.14	127.16	113.57
PBANKA_1004100	NYN domain-containing protein, putative	N/A	-0.10594	2.06047	0.848911	0.870074	33.2687	2.57309	2.30455	9.71	23.62	54.71	46.34
PBANKA_1004300	KLRAQ domain-containing protein, putative	N/A	0.834498	1.54677	0.12719	0.153884	42.5806	1.90032	0.918244	25.67	34.68	143.82	38.33
PBANKA_1004400	ribosomal protein L25, putative	N/A	0.377064	4.7885	0.0999225	0.122643	132.363	52.5731	33.6744	17.45	108.01	95.71	67.84
PBANKA_1004500	conserved Plasmodium protein, unknown function	N/A	2.57473	3.80944	1.70452e-12	4.86781e-12	27.9225	4.49083	0.654813	9.82	4.07	9.03	73.73
PBANKA_1004600	conserved Plasmodium protein, unknown function	N/A	4.77996	1.38331	1.22637e-07	2.56578e-07	38.9563	5.93994	0.178594	69.21	37.99	108.74	28.52
PBANKA_1004700	methyltransferase, putative	N/A	2.69068	1.32411	3.36328e-05	5.81634e-05	50.7431	5.3701	0.808911	35.65	50.07	69.14	21.4
PBANKA_1004800	peptidyl-tRNA hydrolase 2, putative	PTH2	1.48335	4.37495	2.35547e-08	5.22932e-08	187.509	74.8171	22.763	115.24	254.67	216.6	65.58
PBANKA_1004900	transcription factor, putative	N/A	-0.88714	5.45954	1.0302e-05	1.85905e-05	53.2144	40.9022	64.4221	296.51	285.62	120.13	94.52
PBANKA_1005000	conserved Plasmodium protein, unknown function	N/A	-1.95285	2.5546	7.81326e-09	1.80065e-08	50.1721	11.4263	37.0418	107.65	120.08	44.66	79.56
PBANKA_1005100	mitochondrial carrier protein, putative	N/A	-2.1246	4.76383	5.4064e-23	2.44664e-22	111.764	13.3064	49.0885	225.97	112.37	31.82	28.11
PBANKA_1005200	conserved Plasmodium protein, unknown function	N/A	0.994002	10.8369	4.10223e-09	9.61157e-09	7.54022	1221.16	513.247	1.76	12.93	17.13	2.87
PBANKA_1005300	TH1 domain-containing protein, putative	N/A	0.850589	8.30516	1.15928e-07	2.43478e-07	69.6542	129.008	60.2845	30.11	229.93	113.86	72.85
PBANKA_1005400	protein CINCH, putative	CINCH	1.16126	3.91499	0.00207575	0.00305097	74.4319	6.12055	2.2012	24.67	46.39	286.77	41.58
PBANKA_1005500	AAA family ATPase, putative	N/A	-0.646968	4.14424	0.0120922	0.0165145	39.9357	10.8575	14.0309	12.15	88.18	83.35	19.65
PBANKA_1005600	conserved Plasmodium protein, unknown function	N/A	10.2971	3.26739	2.08095e-29	1.22386e-28	453.545	47.3541	0	66.25	30.22	50.08	268.21
PBANKA_1005700	conserved Plasmodium protein, unknown function	N/A	0.229012	6.62937	0.187718	0.221941	45.4412	48.1674	34.8583	127.32	82.47	98.68	47.01
PBANKA_1005800	conserved Plasmodium protein, unknown function	N/A	-0.0533955	4.56157	0.799881	0.82643	50.9761	23.4886	20.6932	87.93	51.22	59.85	209.91
PBANKA_1005900	zinc finger Ran-binding domain-containing protein 2, putative	ZRANB2	0.710582	5.64699	0.00190685	0.00281315	96.9831	112.428	56.541	264.16	245.65	215.55	30.89
PBANKA_1006000	conserved protein, unknown function	N/A	3.35596	3.67644	3.54968e-19	1.35817e-18	13.3006	19.6304	1.62984	10.9	89.95	15.41	4.91
PBANKA_1006100	flap endonuclease 1, putative	FEN1	0.998271	9.50566	2.69121e-10	6.75593e-10	226.124	984.047	412.122	56.48	73.18	470.36	197.04
PBANKA_1006200	sporozoite invasion-associated protein 1	SIAP1	3.33655	14.181	2.86988e-47	3.021e-46	24.4365	16466.9	1354.93	2.9	0.21	1.82	21.06
PBANKA_1006300	perforin-like protein 1	PLP1	-1.67321	12.8858	9.84433e-22	4.19781e-21	11.7726	2166.98	5806.22	1.19	0.36	3.74	16.86
[truncated: 2,359 more rows]
