# Supplementary material for: Identification of a novel rhoptry protein expressed predominantly in Plasmodium sporozoites
Source: Front Cell Infect Microbiol. 2026 Jan 26;15:1749149. doi: 10.3389/fcimb.2025.1749149 (PMC12883657; doi:10.3389/fcimb.2025.1749149)
Supplement: Supplementary file 10 [file Table2.xlsx]

## Sheet: Table S2
Gene ID	Description	Name	Abundance Ratio	Adj. P-Value	Pf_Orthologue	Pv_Orthologue	# TM Domains	N-ter Signal	Known Rhoptry	TPM[SchGam]	TPM[mgSPZ]	TPM[sgSPZ]	logFC[mg/sg]	FDR[mg_vs_sg]
PBANKA_0111600	rhoptry protein ROP14, putative	ROP14	27.302	0.000570039	PF3D7_0613300	PVP01_1135800	12	N.A.	Yes	64.8984	15.1788	0.351102	5.40641	2.06115e-23
PBANKA_0209200	parasite-infected erythrocyte surface protein	PIESP15	24.911	0.00116057	PF3D7_0103900	PVP01_0210800	1	Yes	No	17.4067	26.1893	4.63186	2.15012	5.77297e-11
PBANKA_0301900	Sel1 repeat-containing protein, putative		62.512	0.00101014	PF3D7_0204100	PVP01_0421000	0	Yes	No	42.3205	476.412	51.2334	2.95825	1.1887e-75
PBANKA_0304700	serine repeat antigen 5	SERA5	35.57	0.000978239	PF3D7_0207300	PVP01_0418000	0	Yes	No	1.64568	1446.28	1370.37	-0.174821	0.409608
PBANKA_0311700	rhoptry neck protein 6, putative	RON6	93.541	0.00494456	N.A.	N.A.	0	N.A.	Yes	210.416	47.571	11.3514	1.7725	1.51036e-12
PBANKA_0312300	Golgi to ER traffic protein 2, putative	GET2	51.78	0.00120439	PF3D7_0215600	PVP01_0409400	3	N.A.	No	60.4991	420.559	165.231	1.09663	3.94137e-13
PBANKA_0401500	exportin-1, putative		7.419	0.0116089	PF3D7_0302900	PVP01_0837300	0	N.A.	No	115.966	29.2811	17.6561	0.489709	0.00640974
PBANKA_0408500	parasite-infected erythrocyte surface protein	PIESP1	40.45	0.00854545	PF3D7_0310400	PVP01_0829800	0	Yes	No	9.84693	1.17128	1.58879	-0.673694	0.290257
PBANKA_0501400	rhoptry neck protein 12	RON12	845.17	0.000713693	PF3D7_1017100	PVP01_0602300	0	Yes	Yes	393.92	105.031	2.08389	5.43675	2.75287e-36
PBANKA_0523800	apical asparagine-rich protein AARP, putative	AARP	33.931	0.00300451	N.A.	N.A.	0	Yes	Yes	279.145	21.84	0.360111	5.27695	1.84967e-17
PBANKA_0613300	LITAF-like zinc finger protein, putative		86.538	0.00120439	PF3D7_0412000	PVP01_0311400	2	N.A.	No	113.355	3.25437	8.38953	-1.66155	2.10499e-06
PBANKA_0619200	secreted ookinete protein, putative	PSOP1	45.725	0.00150116	PF3D7_0721700	PVP01_0317400	0	Yes	No	478.473	102.213	2.40278	5.06919	4.46574e-60
PBANKA_0619700	rhoptry-associated leucine zipper-like protein 1, putative	RALP1	53.094	0.000420198	PF3D7_0722200	PVP01_0317900	0	Yes	Yes	150.828	6.33313	1.56825	1.7505	0.000131037
PBANKA_0713100	rhoptry neck protein 5	RON5	42.627	0.000903758	PF3D7_0817700	PVP01_0517600	0	Yes	Yes	484.399	33.9106	23.4629	0.27147	0.13384
PBANKA_0804500	rhoptry-associated membrane antigen, putative	RAMA	6.217	0.0233969	N.A.	N.A.	0	Yes	Yes	816.029	41.2406	0.473299	6.56656	4.27016e-55
PBANKA_0810400	GDP-fucose protein O-fucosyltransferase 2	POFUT2	49.223	0.000978239	PF3D7_0909200	PVP01_0707700	1	N.A.	No	15.8534	2.74108	0.408797	2.32981	0.00201667
PBANKA_0810800	conserved protein, unknown function		25.013	0.00120439	PF3D7_0909600	PVP01_0708100	0	Yes	No	61.9245	4.07083	62.182	-4.1794	5.79331e-50
PBANKA_0812400	cysteine repeat modular protein 1	CRMP1	9.362	0.00822228	PF3D7_0911300	PVP01_0709800	8	N.A.	No	4.7375	10.0441	0.191586	5.51936	4.27838e-52
PBANKA_0818900	endoplasmic reticulum chaperone BiP, putative	BIP	38.116	0.000978239	PF3D7_0917900	PVP01_0716300	0	Yes	No	861.438	22.799	14.0454	0.444288	0.16907
PBANKA_0819000	glideosome-associated protein 50, putative	GAP50	19.328	0.00144688	PF3D7_0918000	PVP01_0716400	2	Yes	No	1222.92	65.9914	2.87433	4.35391	4.12641e-51
PBANKA_0906000	alpha/beta hydrolase, putative		68.507	0.00329266	PF3D7_1143000	PVP01_0943700	0	N.A.	No	14.2007	9.31138	4.00169	0.940999	0.033641
PBANKA_0909000	carbonic anhydrase, putative	CA	11.823	0.00499318	PF3D7_1140000	N.A.	1	Yes	No	6.72587	74.5675	1.33756	5.66068	1.35151e-68
PBANKA_0911400	CLPTM1 domain-containing protein, putative		4.327	0.000978239	PF3D7_1137300	PVP01_0938300	6	N.A.	No	43.7676	2.56227	2.10251	-0.0299926	1
PBANKA_0923800	pyruvate dehydrogenase E1 component subunit alpha	pdhA	29.472	0.00391242	PF3D7_1124500	PVP01_0925100	0	Yes	No	5.14923	1.75126	4.01969	-1.39105	0.0265861
PBANKA_0924300	endoplasmic reticulum oxidoreductin, putative	ERO1	33.033	0.00886886	PF3D7_1124000	PVP01_0924600	2	N.A.	No	203.283	385.837	276.615	0.229205	0.170402
PBANKA_0925600	conserved Plasmodium protein, unknown function		64.686	0.00463971	PF3D7_1122700	PVP01_0923300	3	Yes	No	87.0122	32.3175	21.7739	0.283702	0.335538
PBANKA_0930600	conserved Plasmodium protein, unknown function		9.899	0.00931745	PF3D7_1117400	PVP01_0918000	1	N.A.	No	173.541	43.8982	10.4707	1.86606	1.03961e-10
PBANKA_0932000	rhoptry neck protein 4	RON4	104.562	0.00136921	PF3D7_1116000	PVP01_0916600	0	Yes	Yes	405.042	25.8048	2.13295	3.32767	4.94378e-33
PBANKA_0934600	conserved Plasmodium protein, unknown function		27.988	0.000290928	N.A.	N.A.	0	N.A.	No	3.41173	5.18183	0.15455	4.75625	9.25167e-28
PBANKA_0938300	heat shock protein HspJ62	HSPJ62	31.065	0.000903758	PF3D7_1108700	PVP01_0909500	1	N.A.	No	222.175	26.3918	1.21018	3.98109	1.82247e-17
PBANKA_0942500	thioredoxin-like mero protein, putative	Trx-mero	4.174	0.00189702	PF3D7_1104400	PVP01_0905200	0	Yes	No	294.956	17.6199	4.88058	1.58924	1.44015e-06
PBANKA_1002400	dipeptidyl aminopeptidase 3, putative	DPAP3	9.913	0.018773	PF3D7_0404700	PVP01_0304100	0	Yes	Yes	276.71	376.74	8.23743	5.20921	5.74274e-79
PBANKA_1003000	liver specific protein 2	LISP2	35.591	0.000420198	N.A.	N.A.	0	N.A.	No	3.03355	0.415668	0.524523	-0.48865	0.522467
PBANKA_1012100	HP12 protein homolog, putative		2.161	0.0343127	N.A.	N.A.	1	N.A.	No	60.6087	115.594	223.917	-1.20898	1.05406e-14
PBANKA_1013000	inner membrane complex suture component, putative	ISC3	23.557	0.00716654	PF3D7_1431900	PVP01_1317600	9	N.A.	No	50.7112	17.9783	2.02345	3.02807	5.29005e-12
PBANKA_1014000	NADP-specific glutamate dehydrogenase, putative	GDH2	58.828	0.00822228	PF3D7_1430700	PVP01_1318700	1	Yes	No	72.6228	14.172	2.80674	2.1911	1.30278e-06
PBANKA_1024000	thioredoxin-like protein, putative	ATrx1	61.544	0.000978239	PF3D7_1419200	PVP01_1329700	3	Yes	No	26.3944	4.87468	0.554462	3.1879	7.3176e-07
PBANKA_1032100	rhoptry-associated protein 1	RAP1	15.445	0.000978239	PF3D7_1410400	PVP01_1338500	0	Yes	Yes	1251.5	25.7849	0.353703	6.34839	8.63596e-44
PBANKA_1037300	conserved Plasmodium protein, unknown function		32.291	0.00245422	PF3D7_1404900	PVP01_1343900	0	Yes	No	310.318	666.176	2081.54	-1.88196	2.01245e-25
PBANKA_1101400	rhoptry-associated protein 2/3	RAP2/3	52.159	0.013876	N.A.	N.A.	0	Yes	Yes	1316.02	53.1967	3.03173	3.98214	7.03225e-25
PBANKA_1219600	cg1 protein, putative		8.602	0.00991158	PF3D7_0709100	PVP01_0109400	0	Yes	No	12.2829	2.15091	0.866154	1.01903	0.0212269
PBANKA_1221600	cell division cycle ATPase, putative		16.981	0.000783891	PF3D7_0711000	N.A.	0	N.A.	No	113.21	41.749	137.49	-1.97616	8.49494e-23
PBANKA_1300800	cysteine repeat modular protein 4	CRMP4	18.978	0.00189702	PF3D7_1475400	PVP01_1270300	8	Yes	No	11.5997	305.863	24.4048	3.38912	6.76604e-78
PBANKA_1315500	sortilin, putative	SORTLR	60.28	0.00135415	PF3D7_1451800	PVP01_1255200	2	N.A.	No	160.894	111.536	121.148	-0.374736	0.0154746
PBANKA_1315700	rhoptry neck protein 2	RON2	28.792	0.000713693	PF3D7_1452000	PVP01_1255000	1	Yes	Yes	344.965	27.9449	2.69832	3.06792	4.39651e-39
PBANKA_1349100	MSP7-like protein	MSP7	5.609	0.0131246	PF3D7_1334800	PVP01_1220000	0	Yes	No	2210.98	13.6637	0.926508	3.65461	1.82636e-14
PBANKA_1354700	GPI mannosyltransferase 3, putative	GPI10	20.424	0.00364384	PF3D7_1341600	PVP01_1213200	11	N.A.	No	14.7704	19.0316	4.11639	1.95917	8.65203e-14
PBANKA_1357200	endoplasmic reticulum chaperone GRP170, putative	GRP170	69.571	0.000570039	PF3D7_1344200	PVP01_1210600	0	Yes	No	207.523	20.8982	5.45351	1.72165	1.09408e-10
PBANKA_1363300	conserved Plasmodium protein, unknown function		3.145	0.00465368	PF3D7_1350500	PVP01_1204300	2	N.A.	No	78.5078	8.15088	0.23585	4.92629	1.3253e-19
PBANKA_1363400	conserved Plasmodium protein, unknown function		11.799	0.00484477	PF3D7_1350600	PVP01_1204200	0	Yes	No	86.7177	80.0229	1.35575	5.47486	7.58131e-46
PBANKA_1402000	sodium/hydrogen exchanger, putative		48.578	0.000903758	PF3D7_1303500	PVP01_1404400	13	N.A.	No	69.543	2.7356	10.2319	-2.17088	4.54685e-20
PBANKA_1418300	golgi protein 1, putative	PRP2	13.056	0.00409385	PF3D7_1320000	PVP01_1420800	0	Yes	No	218.482	13.4259	47.3615	-2.06434	6.51991e-34
PBANKA_1419400	protein kinase domain-containing protein, putative	N/A	24.162	0.00672848	PF3D7_1321100	PVP01_1421900	0	Yes	No	5.36337	3.56812	0.0714667	5.00502	3.54729e-23
PBANKA_1437300	endoplasmin, putative	GRP94	174.739	0.000783891	PF3D7_1222300	PVP01_1440500	0	Yes	No	602.08	57.1452	111.065	-1.22002	2.1097e-07
PBANKA_1464900	rhoptry neck protein 3, putative	RON3	36.673	0.000713693	PF3D7_1252100	PVP01_1469200	5	Yes	Yes	87.6246	15.9465	0.126561	6.28483	8.86606e-50
