# Supplementary material for: Identification of a novel rhoptry protein expressed predominantly in Plasmodium sporozoites
Source: Front Cell Infect Microbiol. 2026 Jan 26;15:1749149. doi: 10.3389/fcimb.2025.1749149 (PMC12883657; doi:10.3389/fcimb.2025.1749149)
Supplement: Supplementary file 11 [file Table3.xlsx]

## Sheet: All in one
Supplementary Table 3. Oligonucleotides used in this study
Underlines indicate overlap PCR tags or In-Fusion tags. Lowercase letters denote restriction enzyme recognition sites.
No.	Oligo Name	Sequence (5' to 3')	Decription
Generation of Transgenic Parasites
1	RON12-LH-F	TGGTTTTGGTATGCATATTGGTTG	RON12::ultraID donor DNA
2	RON12-LH-R	CCGCCTCCACCgctagcTTCGGTCAAATCTGAGACATTTTCTAC	RON12::ultraID donor DNA
3	RON12-RH-F	GAGAAGTgaattcTGCTAATAAGGAATATTTAAGAAAATTGTTGAAATAATG	RON12::ultraID donor DNA
4	RON12-RH-R	TAACCTCACATGCTACTAACGTCGC	RON12::ultraID donor DNA
5	ultraID-F	gctagcGGTGGAGGCGGTTC	RON12::ultraID donor DNA
6	ultraID-R	CTTATTAGCAgaattcACTTCTCCTTGAACTTCTTCAGG	RON12::ultraID donor DNA
7	PbRON12-gRNA-F	TATTGAAGCACTCTTGATAGTTCTA	RON12::ultraID sgRNA
8	PbRON12-gRNA-R	AAACTAGAACTATCAAGAGTGCTTC	RON12::ultraID sgRNA
9	p230p-LH-F	CTATAGGGCGAATTGggtaccAGTTGGACAATTTAAGCTAACTAC	Δ230p[ef1α-mCherry::ulttraID] donor DNA
10	p230p-LH-R	ACGTTAGCACGTGACTAGTCGAGGTCGTAGAATTCAACGTTTCTAGCAAAAATGC	Δ230p[ef1α-mCherry::ulttraID] donor DNA
11	p230p-RH-F	CTAGTCACGTGCTAACGTCGACCTTTATTATCTGAAAATACATCAAAATCAGGATCG	Δ230p[ef1α-mCherry::ulttraID] donor DNA
12	p230p-RH-R	ACCGCGGTGgcggccgcGGAAATGCATAAAGAAGAAATAAAAGCCG	Δ230p[ef1α-mCherry::ulttraID] donor DNA
13	ef1α-F	CGACCTCGACTAGTCACGATGCTTGTAGATGAGTTAAGC	Δ230p[ef1α-mCherry::ulttraID] donor DNA
14	ef1α-R	CCTCGCCCTTGCTCACCATTTTTATAAAATTTTTATTTATTTATAAGC	Δ230p[ef1α-mCherry::ulttraID] donor DNA
15	mCh-F	GTGAGCAAGGGCGAGGAGG	Δ230p[ef1α-mCherry::ulttraID] donor DNA
16	mCh-R	CCGCCTCCACCgctagcCTTGTACAGCTCGTCCATGCC	Δ230p[ef1α-mCherry::ulttraID] donor DNA
17	ultraID-R2	GCTGCCATATCCCTCggatccTACTTCTCCTTGAACTTCTTCAGG	Δ230p[ef1α-mCherry::ulttraID] donor DNA
18	3’dhfr-F	GAGGGATATGGCAGCTTAATGTTCG	Δ230p[ef1α-mCherry::ulttraID] donor DNA
19	3’dhfr-R	GATAATAAAGgtcgacGTTAGCGAGGTGGACCGAAATTGAAGG	Δ230p[ef1α-mCherry::ulttraID] donor DNA
20	p230p-sgRNA_d3-F	TATTGATAAAGTGAGTAGCATAGA	Δ230p[ef1α-mCherry::ulttraID] sgRNA
21	p230p-sgRNA_d3-R	AAACTCTATGCTACTCACTTTATC	Δ230p[ef1α-mCherry::ulttraID] sgRNA
22	Sel1-F1	CGGGCCCCCCctcgagTGATGATATAATATTAAAGGAAATGAAAAATGGG	Sel1::AGIA single crossover plasmid
23	Sel1-R1	TTGcccgggAAGTTCTTTTATTTTACTTTTAATTGTAAAATTATCACC	Sel1::AGIA single crossover plasmid
24	Sel1-F2	GAACTTcccgggCAACTTTTAACCAAATTTTCAGATGAAAATAATCATG	Sel1::AGIA single crossover plasmid
25	Sel1-R2	TGGGCGAGCAATACCAGCTGCTTCTTCGCTAGCTAATTGAAAAAAATATAATATTATTTTTTTCAAAAATTTAAAAATATGAAAATAAC	Sel1::AGIA single crossover plasmid
26	Sel1-R3	GTACAGAACAATAATAGATCTATGGGCGAGCAATACCAGCTGC	Sel1::AGIA single crossover plasmid
27	CA-F1	CGGGCCCCCCctcgagATGGAATAATTATAATAAACCATGGTTTAAAGG	CA::AGIA single crossover plasmid
28	CA-R1	GAcccgggGATCCCTCTAAAATAGTTTTTAAAAATTTTTCCG	CA::AGIA single crossover plasmid
29	CA-F2	GAGGGATCcccgggTCAAAATGTTCCTGTTGGTTCAGG	CA::AGIA single crossover plasmid
30	CA-R2	CTGCTTCTTCgctagcAATAATTTTGTAAAAACATAAAAATAAGTAGTAAGAAAATAAAATTG	CA::AGIA single crossover plasmid
31	CRMP4-F1	CGGGCCCCCCctcgagAACACCATGGATCAATTACATGC	CRMP4::AGIA single crossover plasmid
32	CRMP4-R1	AATGAcccgggGTAGTTAAATGTGTTTAGCGAAGCC	CRMP4::AGIA single crossover plasmid
33	CRMP4-F2	CTACcccgggTCATTAGACGTTTTTTCCTCGGAGATG	CRMP4::AGIA single crossover plasmid
34	CRMP4-R2	CTGCTTCTTCgctagcTTCCTTTTTTTTTGAATGATCTAATTTATAAGTCC	CRMP4::AGIA single crossover plasmid
35	Pb13634-F1	CGGGCCCCCCctcgagTGTGTCTAGTTATTTATGTGGAACATTTAGAG	Pb13634::AGIA single crossover plasmid
36	Pb13634-R1	cccgggAAAGTCATTAGCCTTATGAGAATTTTTATATAAGTTCC	Pb13634::AGIA single crossover plasmid
37	Pb13634-F2	AATGACTTTcccgggTCTCTAAGGCGTTGTCAATTAAAAAGG	Pb13634::AGIA single crossover plasmid
38	Pb13634-R2	CTGCTTCTTCgctagcCATTGGATTCATAGTGAAATATCCCAC	Pb13634::AGIA single crossover plasmid
39	DiCre-F	GATTATTACCATactagTGGAACTTAATAAAAAAGAGGAGTAATGTACG	GFPAka-DiCre parental line donor DNA
40	DiCre-R	AATGCACAGTgtcgacAGTATAAATAGATTCCCTAATG	GFPAka-DiCre parental line donor DNA
41	prp1-HR2-F	GTTATTCGAGgaattcGGGATATATATAATGTATAAACATTTGAGTGTTTCAAG	PRP1-2x[loxP] donor DNA
42	prp1-HR2-R	TAGAACTAGTggatccACCGATGATATAATATGCCAAGCC	PRP1-2x[loxP] donor DNA
43	prp1-HR1-F	GGTATCGATaagcttTCATAAAGAAATACATATATATATTCGCATGTGG	PRP1-2x[loxP] donor DNA
44	prp1-HR1-R	GCATAAATATAACATACTTGGATACATATGACAATGCACAC	PRP1-2x[loxP] donor DNA
45	loxPint[slarp]-F	GTATGTTATATTTATGCATGCCATACTAAC	PRP1-2x[loxP] donor DNA
46	loxPint[slarp]-R	CTAACATGGTATTTTTGAAGGAAAGAATTTAC	PRP1-2x[loxP] donor DNA
47	prp1-F	CAAAAATACCATGTTAGGGGCGCCCCCCTAACAAAATTAAC	PRP1-2x[loxP] donor DNA
48	PyU6-F	AAGCTGGAGCTCCAccgcggTAGCTATAAGTTTTATGCTATTTCGATTATTACG	PRP1-2x[loxP] sgRNA
49	PyU6-R	TGGTGGGTCTCAAATAACATTGTATAACTCGAAGTATGCGC	PRP1-2x[loxP] sgRNA
50	sgRNA-scaffold-F	TATTTGAGACCCACCAGTACAGAGCCGCAG	PRP1-2x[loxP] sgRNA
51	sgRNA-scaffold-R	GGGATCGGCCGCCACCGCCGGATCCAAAAAAAAGCACCGAC	PRP1-2x[loxP] sgRNA
52	prp1-gRNA-1st-F	TATTGGCATTGTCATATGTATCCAA	PRP1-2x[loxP] sgRNA
53	prp1-gRNA-1st-R	AAACTTGGATACATATGACAATGCC	PRP1-2x[loxP] sgRNA
54	prp1-gRNA-2nd-F	TATTGATTTCTTTATCAAGTTAGAT	PRP1-2x[loxP] sgRNA
55	prp1-gRNA-2nd-R	AAACATCTAACTTGATAAAGAAATC	PRP1-2x[loxP] sgRNA
Genotyping
56	P1	TCGCATTGCCTAGACATTGG	RON12::ultraID
57	P2	TGCAACAAACTTTTGATGTGACCC	RON12::ultraID
58	P3	ACCGTTAGAATATGTAGCATTACATTGTCC	Δ230p[ef1α-mCherry::ulttraID]
59	P4	TGAATAGTGACTTTCAGTGAAATCGC	Δ230p[ef1α-mCherry::ulttraID]
60	Ps-F1	TGTCAAAGTTTAAGAAATGAATTAACAGATAATCG	Sel1::AGIA
61	PsWT-R1	ACGGACATATTCACACACATAATAAATGTG	Sel1::AGIA for WT locus
62	Ps-F2	TCAATCCCCTGTAGATTTACATATGC	CA::AGIA
63	PsWT-R2	AGGATAAAAATTTGCCTAATCATTCAGC	CA::AGIA for WT locus
64	Ps-F3	TGGTTTGATTTTGCAATGAGATTTGC	CRMP4::AGIA
65	PsWT-R3	TGATGCACAAAAATAAAGCGTAGTATGC	CRMP4::AGIA for WT locus
66	Ps-F4	ACAATTTTTTATAGTTGAATGCCATTGC	Pb13634::AGIA
67	PsWT-R4	TCCCATCTAACTTGATAAAGAAATGC	Pb13634::AGIA for WT locus
68	PsTG-R	AGCAATACCAGCTGCTTCTTC	for AGIA-tagged locus
69	Ps-F5	TGGAGTGTGTGGGATGTCAAC	GFPAka-DiCre parental line
70	Ps-R5	ACGTGGAAATATAAAGGAACATTTATTAGG	GFPAka-DiCre parental line
71	Ps-F6	ACAGTCGTAAATTATCATATTAAATGGTC	PRP1-2x[loxP]
72	Ps-F7	ACAATTTTTTATAGTTGAATGCCATTGC	PRP1-2x[loxP]
73	Ps-R6	AGATCCCATCGTTTCGAAAGG	PRP1-2x[loxP]
